# Supplementary material for: Discovery of a Natural Microsporidian Pathogen with a Broad Tissue Tropism in Caenorhabditis elegans
Source: PLoS Pathog. 2016 Jun 30;12(6):e1005724. doi: 10.1371/journal.ppat.1005724 (PMC4928854; doi:10.1371/journal.ppat.1005724)
Supplement: S1 Table — (XLSX) [file ppat.1005724.s017.xlsx]

## Sheet: Sheet1
S1 Table. Summary of genome assembly statistics.
Species	Strain (assembly)	Total sequence length	Total assembly gap length	Number of contigs	Contig N50	Contig L50	Number of scaffolds	Scaffold N50	Scaffold L50	Proteins	% Orthogroups conserved
Spraguea lophii	42_110 (Sprlop1.0)	4980876	0	1392	5952	232	N/A	N/A	N/A	2499	95.8656
Nosema bombycis	CQ1 (NosBomCQ1_v1.0)	15689776	1333150	3558	6053	696	1607	57394	47	4468	92.5187
Mitosporidium daphniae	(UGP1.0)	5636959	0	612	32031	51	N/A	N/A	N/A	3330	78.4355
Nematocida displodere	JUm2807 (Nema_displodere_ERTm0_V1)	3066405	9219	69	238168	4	42	440850	3	2278	100
Nematocida sp. 1	ERTm2 (Nema_parisii_ERTm2_V1)	4700711	51068	289	148256	10	202	733311	3	2770	100
Nematocida parisii	ERTm3 (Nema_parisii_ERTm3_V1)	4147597	26210	96	157555	9	53	567515	3	2726	99.7312
Ordospora colligata	OC4 (ASM80326v1)	2290528	0	15	228601	5	N/A	N/A	N/A	1820	99.1979
Enterocytozoon bieneusi	H348 (ASM20948v1)	3860738	1000	1743	1977	145	1733	1983	136	3632	87.7069
Encephalitozoon hellem	ATCC 50504 (ASM27781v3)	2251784	0	12	200132	6	N/A	N/A	N/A	1846	100
Trachipleistophora hominis	(ASM31613v1)	8498182	791627	1632	9528	212	310	50307	46	3212	97.1204
Encephalitozoon cuniculi	GB-M1 (ASM9122v1)	2497519	800	12	218329	6	N/A	N/A	N/A	1996	100
Encephalitozoon intestinalis	ATCC 50506 (ASM14646v1)	2216898	100	12	196642	6	N/A	N/A	N/A	1939	100
Encephalitozoon romaleae	SJ-2008 (ASM28003v2)	2187595	0	13	194799	6	N/A	N/A	N/A	1831	99.7312
Vittaforma corneae	ATCC 50505 (Vitt_corn_V1)	3213516	64779	314	50887	22	220	114968	9	2239	99.7312
Vavraia culicis	subsp. floridensis (Vavr_culi_floridensis_V1)	6118689	84852	501	54534	34	379	94471	21	2773	100
Edhazardia aedis	USNM 41457 (Edha_aedis_V4b)	51348006	599171	2379	112666	126	N/A	N/A	N/A	4190	98.4085
Anncaliia algerae	PRA339 (Annc_alge_insect_USDA_JJB_V2 )	12163397	2285449	3295	5402	520	431	71704	36	3659	98.6702
Nosema apis	BRL 01 (NapisBRLv01)	8569501	55615	1133	14029	181	554	24319	90	2764	88.5442
Nosema ceranae	PA08 1199 (ASM98816v1)	5690748	0	536	42592	35	N/A	N/A	N/A	3209	100
