# Supplementary material for: Discovery of a Natural Microsporidian Pathogen with a Broad Tissue Tropism in Caenorhabditis elegans
Source: PLoS Pathog. 2016 Jun 30;12(6):e1005724. doi: 10.1371/journal.ppat.1005724 (PMC4928854; doi:10.1371/journal.ppat.1005724)
Supplement: S2 Table — (XLSX) [file ppat.1005724.s018.xlsx]

## Sheet: TABLE S2
S2 Table. Summary of N. displodere genes
LOCUS	LENGTH (CDS)	START (CDS)	STOP (CDS)	Strand	Scaffold	NAME	Description	PFAM	PFAM #	SIGNALP	TMH:#	TM topology	NemLGF2
NEDG_00001	747	3	749	-1	1	hypothetical protein							yes
NEDG_00002	546	1241	1786	-1	1	hypothetical protein							yes
NEDG_00003	684	3246	3929	-1	1	hypothetical protein				Y	1	i7-29o	yes
NEDG_00004	1293	3975	5267	-1	1	hypothetical protein				Y			yes
NEDG_00005	1425	5345	6769	-1	1	hypothetical protein							yes
NEDG_00006	1671	7224	8894	1	1	hypothetical protein				Y			yes + RING domain
NEDG_00007	1767	9275	11041	1	1	hypothetical protein
NEDG_00008	405	11117	11521	-1	1	hypothetical protein
NEDG_00009	1590	11833	13422	1	1	BRRN1	condensin complex subunit 2	Cnd2	PF5786.1
NEDG_00010	978	13477	14454	1	1	E2.7.1.20	adenosine kinase [EC:2.7.1.2]	PfkB	PF294.2
NEDG_00011	1641	14814	16454	1	1	hypothetical protein					11	i45-67o93-112i119-141o151-173i222-244o277-299i324-342o346-363i384-406o434-456i497-516o
NEDG_00012	867	16579	17445	-1	1	hypothetical protein					6	i12-34o39-61i66-88o92-111i192-214o237-259i
NEDG_00013	1287	17631	18917	1	1	WDSOF1	WD repeat and SOF domain-containing protein 1	WD4,Sof1,Nucleoporin_N,BBS2_Mid	PF4.28,PF4158.1,PF881.7,PF14783.2
NEDG_00014	363	18989	19351	1	1	RP-L24e	large subunit ribosomal protein L24e	Ribosomal_L24e	PF1246.16
NEDG_00015	258	19563	19820	1	1	CKS1	cyclin-dependent kinase regulatory subunit CKS1	CKS	PF1111.15
NEDG_00016	777	19835	20611	1	1	KTI12	protein KTI12	KTI12	PF8433.6
NEDG_00017	528	20677	21204	-1	1	hypothetical protein
NEDG_00018	468	21221	21688	1	1	hypothetical protein
NEDG_00019	558	21741	22298	-1	1	hypothetical protein
NEDG_00020	1137	22485	23621	1	1	hypothetical protein					7	i81-103o118-137i149-171o191-213i220-239o280-302i330-349o
NEDG_00021	804	23590	24393	1	1	hypothetical protein
NEDG_00022	507	24426	24932	1	1	hypothetical protein		UPF86	PF1868.12
NEDG_00023	1800	24976	26775	-1	1	GARS	glycyl-tRNA synthetase [EC:6.1.1.14]	HGTP_anticodon,tRNA-synt_2b	PF3129.16,PF587.21
NEDG_00024	1266	26872	28137	-1	1	DDX49	ATP-dependent RNA helicase DDX49/DBP8 [EC:3.6.4.13]	DEAD,Helicase_C,ResIII,SNF2_N	PF27.25,PF271.27,PF4851.11,PF176.19
NEDG_00025	663	28253	28915	-1	1	CTDNEP1	CTD nuclear envelope phosphatase 1 [EC:3.1.3.16]	NIF	PF331.14
NEDG_00026	612	28943	29554	1	1	hypothetical protein				Y	1	o164-186i
NEDG_00027	1266	29662	30927	1	1	hypothetical protein
NEDG_00028	654	30955	31608	-1	1	hypothetical protein
NEDG_00029	696	31688	32383	-1	1	SDO1	ribosome maturation protein SDO1	SBDS	PF1172.14
NEDG_00030	813	32535	33347	-1	1	RP-LP0	large subunit ribosomal protein LP	Ribosomal_L1	PF466.16
NEDG_00031	2010	33484	35493	1	1	hypothetical protein		Cullin	PF888.18
NEDG_00032	2373	35784	38156	-1	1	PRKCD	novel protein kinase C delta type [EC:2.7.11.13]	Pkinase,Pkinase_Tyr,C1_1,Kinase-like	PF69.21,PF7714.13,PF13.18,PF14531.2
NEDG_00033	1119	38187	39305	1	1	hypothetical protein		zf-RING_UBOX,Rtf2	PF13445.2,PF4641.8
NEDG_00034	1743	39381	41123	-1	1	hypothetical protein					1	i28-50o
NEDG_00035	1563	41266	42828	-1	1	NPLOC4	nuclear protein localization protein 4 homolog	NPL4,zf-NPL4,zf-RanBP	PF521.11,PF52.11,PF641.14
NEDG_00036	576	42848	43423	-1	1	DNAJC9	DnaJ homolog subfamily C member 9	DnaJ	PF226.27
NEDG_00037	666	43436	44101	-1	1	SEC62	translocation protein SEC62	Sec62	PF3839.12		2	i105-127o137-159i
NEDG_00038	504	44132	44635	1	1	hypothetical protein
NEDG_00039	549	44650	45198	1	1	hypothetical protein
NEDG_00040	1182	45338	46519	-1	1	hypothetical protein		2OG-FeII_Oxy_3	PF1364.2
NEDG_00041	612	46694	47305	1	1	hypothetical protein
NEDG_00042	531	47331	47861	1	1	E1.11.1.9	glutathione peroxidase [EC:1.11.1.9]	GSHPx	PF255.15
NEDG_00043	342	48047	48388	1	1	hypothetical protein
NEDG_00044	498	48487	48984	-1	1	hypothetical protein
NEDG_00045	363	49045	49407	1	1	hypothetical protein
NEDG_00046	1746	49346	51091	-1	1	RAD54B	DNA repair and recombination protein RAD54B [EC:3.6.4.-]	SNF2_N,Helicase_C,ResIII,DEAD	PF176.19,PF271.27,PF4851.11,PF27.25
NEDG_00047	780	51182	51961	-1	1	hypothetical protein		MIP	PF23.16		6	i13-35o40-62i74-96o136-158i191-213o233-255i
NEDG_00048	1239	52350	53588	-1	1	RBBP4	histone-binding protein RBBP4	CAF1C_H4-bd,WD4	PF12265.4,PF4.28
NEDG_00049	1188	53656	54843	1	1	hypothetical protein		DnaJ_C,DnaJ,DnaJ_CXXCXGXG	PF1556.14,PF226.27,PF684.15
NEDG_00050	516	55172	55687	1	1	hypothetical protein
NEDG_00051	291	55684	55974	-1	1	SUMO	small ubiquitin-related modifier	Rad6-SLD	PF11976.4
NEDG_00052	603	56257	56859	-1	1	hypothetical protein
NEDG_00053	1170	56973	58142	-1	1	PSMC6	26S proteasome regulatory subunit T4	AAA,AAA_2,AAA_16,AAA_5,AAA_22,RuvB_N,AAA_17,AAA_25,AAA_19,DUF815	PF4.25,PF7724.1,PF13191.2,PF7728.1,PF1341.2,PF5496.8,PF1327.2,PF13481.2,PF13245.2,PF5673.9
NEDG_00054	714	58509	59222	-1	1	hypothetical protein		CDC37_N	PF3234.1
NEDG_00055	1296	59247	60542	1	1	hypothetical protein		Actin_micro	PF173.1
NEDG_00056	726	61378	62103	1	1	hypothetical protein					4	o49-68i75-97o138-160i201-223o
NEDG_00057	831	62377	63207	-1	1	hypothetical protein					5	i69-91o111-133i154-176o196-215i236-258o
NEDG_00058	1521	63296	64816	-1	1	hypothetical protein					4	i348-370o406-428i435-457o472-491i
NEDG_00059	570	65063	65632	1	1	hypothetical protein
NEDG_00060	855	65700	66554	-1	1	hypothetical protein		Aldo_ket_red	PF248.17
NEDG_00061	1326	66581	67906	1	1	hypothetical protein
NEDG_00062	300	67942	68241	1	1	RP-LP2	large subunit ribosomal protein LP2	Ribosomal_6s	PF428.15
NEDG_00063	708	68267	68974	1	1	ASF1	histone chaperone ASF1	ASF1_hist_chap	PF4729.9
NEDG_00064	1785	68915	70699	-1	1	hypothetical protein
NEDG_00065	1011	70716	71726	1	1	GAPDH	glyceraldehyde 3-phosphate dehydrogenase [EC:1.2.1.12]	Gp_dh_C,Gp_dh_N	PF28.16,PF44.2
NEDG_00066	1416	72100	73515	-1	1	hypothetical protein					5	i249-271o286-308i342-364o369-391i412-434o
NEDG_00067	573	73640	74212	1	1	hypothetical protein		Rad6-SLD,ubiquitin	PF11976.4,PF24.19
NEDG_00068	855	74265	75119	-1	1	hypothetical protein					5	i78-100o115-137i164-186o199-218i244-266o
NEDG_00069	609	75266	75874	-1	1	hypothetical protein
NEDG_00070	312	76093	76404	-1	1	hypothetical protein					1	i57-79o
NEDG_00071	306	76946	77251	-1	1	hypothetical protein					1	i53-75o
NEDG_00072	537	77487	78023	-1	1	hypothetical protein
NEDG_00073	387	78054	78440	-1	1	hypothetical protein
NEDG_00074	1269	79131	80399	-1	1	hypothetical protein					5	o215-237i258-280o295-317i329-351o371-393i
NEDG_00075	1452	80696	82147	-1	1	hypothetical protein					5	o276-298i311-333o360-379i400-422o437-459i
NEDG_00076	471	82417	82887	-1	1	hypothetical protein		Nup35_RRM,Nup35_RRM_2	PF5172.9,PF1465.2
NEDG_00077	2013	82915	84927	-1	1	hypothetical protein		DUF588	PF178.1
NEDG_00078	447	85649	86095	1	1	hypothetical protein				Y
NEDG_00079	357	86143	86499	1	1	hypothetical protein		Comm	PF15957.1		1	i16-38o
NEDG_00080	945	86708	87652	1	1	hypothetical protein		ubiquitin,Rad6-SLD,Rad6-SLD_2	PF24.19,PF11976.4,PF13881.2
NEDG_00081	450	87689	88138	1	1	hypothetical protein
NEDG_00082	852	88173	89024	1	1	hypothetical protein		zf-RING_2,zf-RING_11,zf-rbx1,zf-C3HC4,zf-C3HC4_2,zf-RING_5,zf-ANAPC11,zf-C3HC4_3,Zn_ribbon_17	PF13639.2,PF17123.1,PF12678.3,PF97.21,PF13923.2,PF14634.2,PF12861.3,PF1392.2,PF1712.1
NEDG_00083	885	89152	90036	1	1	hypothetical protein		RasGEF	PF617.15
NEDG_00084	822	90294	91115	1	1	GOLPH3	golgi phosphoprotein 3	GPP34	PF5719.7
NEDG_00085	498	91221	91718	1	1	hypothetical protein				Y
NEDG_00086	819	91902	92720	1	1	hypothetical protein
NEDG_00087	1617	93140	94756	1	1	hypothetical protein
NEDG_00088	990	94887	95876	-1	1	hypothetical protein
NEDG_00089	1125	95895	97019	-1	1	hypothetical protein
NEDG_00090	2418	97277	99694	-1	1	hypothetical protein				Y
NEDG_00091	471	99920	100390	-1	1	hypothetical protein
NEDG_00092	822	100447	101268	-1	1	hypothetical protein				Y
NEDG_00093	1761	101763	103523	-1	1	hypothetical protein		BRCA2,BRCA-2_OB1	PF634.14,PF913.6
NEDG_00094	414	103846	104259	-1	1	hypothetical protein							yes + RING domain
NEDG_00095	2889	105412	108300	-1	1	hypothetical protein		RSN1_7TM,RSN1_TM	PF2714.11,PF13967.2		12	i31-50o81-103i110-132o159-181i564-586o615-637i657-679o689-706i750-772o777-799i812-834o839-858i
NEDG_00096	1146	108395	109540	1	1	ACP6	lysophosphatidic acid phosphatase type 6 [EC:3.1.3.2]	His_Phos_2	PF328.18
NEDG_00097	1017	109639	110655	1	1	PRKAR	cAMP-dependent protein kinase regulator	cNMP_binding	PF27.25
NEDG_00098	222	110856	111077	-1	1	RPB10	DNA-directed RNA polymerases I, II, and III subunit RPABC5	RNA_pol_N,Chordopox_RPO7	PF1194.13,PF5864.8
NEDG_00099	795	111105	111899	1	1	hypothetical protein		ParA,CbiA,AAA_31,ArsA_ATPase,AAA_25,MipZ	PF169.5,PF1656.19,PF13614.2,PF2374.11,PF13481.2,PF914.7
NEDG_00100	210	111910	112119	1	1	hypothetical protein
NEDG_00101	495	112141	112635	1	1	MYL12	myosin regulatory light chain 12	EF-hand_7,EF-hand_6,EF-hand_1,EF-hand_5	PF13499.2,PF1345.2,PF36.28,PF1322.2
NEDG_00102	753	112669	113421	1	1	DPM1	dolichol-phosphate mannosyltransferase [EC:2.4.1.83]	Glycos_transf_2,Glyco_tranf_2_3,Glyco_tranf_2_2,Glyco_tranf_2_4,NTP_transf_3	PF535.22,PF13641.2,PF1111.5,PF1374.2,PF1284.3
NEDG_00103	447	113418	113864	1	1	NCBP2	nuclear cap-binding protein subunit 2	RRM_1,RRM_6,RRM_5	PF76.18,PF14259.2,PF13893.2
NEDG_00104	2397	114001	116397	1	1	TOP3	DNA topoisomerase III [EC:5.99.1.2]	Topoisom_bac,zf-GRF,Toprim	PF1131.16,PF6839.8,PF1751.18
NEDG_00105	267	116407	116673	-1	1	hypothetical protein					2	i21-43o63-82i
NEDG_00106	558	116688	117245	1	1	YEATS4	YEATS domain-containing protein 4	YEATS	PF3366.12
NEDG_00107	1569	117338	118906	1	1	SSRP1	structure-specific recognition protein 1	SSrecog,Rtt16	PF3531.1,PF8512.8
NEDG_00108	2370	119074	121443	-1	1	hypothetical protein				Y
NEDG_00109	492	121948	122439	1	1	hypothetical protein		bZIP_1,bZIP_2	PF17.17,PF7716.11
NEDG_00110	918	122468	123385	1	1	RNF121	RING finger protein 121	zf-RING_2	PF13639.2		5	o53-75i82-101o105-127i148-170o175-193i
NEDG_00111	4149	123541	127689	1	1	BTAF1	TATA-binding protein-associated factor [EC:3.6.4.-]	SNF2_N,Helicase_C,HDA2-3	PF176.19,PF271.27,PF11496.4
NEDG_00112	1104	127772	128875	1	1	CDH1	cell division cycle 2-like protein 1, cofactor of APC complex	WD4	PF4.28
NEDG_00113	606	128940	129545	1	1	hypothetical protein		CBFB_NFYA	PF245.11
NEDG_00114	1716	129569	131284	1	1	hypothetical protein		Mad3_BUB1_I_2,Mad3_BUB1_I	PF1714.1,PF8311.8
NEDG_00115	771	131285	132055	-1	1	hypothetical protein		AAA_16,AAA,Rad17,AAA_19,TsaE,AAA_17,Arch_ATPase,AAA_33	PF13191.2,PF4.25,PF3215.11,PF13245.2,PF2367.13,PF1327.2,PF1637.14,PF13671.2
NEDG_00116	813	132164	132976	1	1	hypothetical protein		Gti1_Pac2	PF9729.5
NEDG_00117	369	133025	133393	-1	1	hypothetical protein		DnaJ	PF226.27
NEDG_00118	750	133503	134252	1	1	hypothetical protein				Y	1	o212-234i
NEDG_00119	726	134348	135073	-1	1	hypothetical protein		zf-CCHC	PF98.19
NEDG_00120	1395	135522	136916	1	1	hypothetical protein		Ank_2	PF12796.3
NEDG_00121	747	137090	137836	-1	1	RFA2	replication factor A2
NEDG_00122	2301	138014	140314	1	1	hypothetical protein		Coatomer_WDAD	PF453.1
NEDG_00123	747	140847	141593	-1	1	hypothetical protein		IP_trans	PF2121.14
NEDG_00124	4608	141671	146278	1	1	hypothetical protein		DEAD,ResIII,Helicase_C	PF27.25,PF4851.11,PF271.27
NEDG_00125	705	146607	147311	1	1	hypothetical protein		Brr6_like_C_C	PF114.5		2	i100-122o206-223i
NEDG_00126	456	147368	147823	-1	1	RP-L21e	large subunit ribosomal protein L21e	Ribosomal_L21e	PF1157.14
NEDG_00127	339	147875	148213	-1	1	hypothetical protein		PTH2	PF1981.12
NEDG_00128	567	148242	148808	1	1	RP-S9e	small subunit ribosomal protein S9e	S4	PF1479.21
NEDG_00129	1335	148824	150158	-1	1	hypothetical protein
NEDG_00130	891	150354	151244	-1	1	hypothetical protein
NEDG_00131	1539	151525	153063	-1	1	DARS	aspartyl-tRNA synthetase [EC:6.1.1.12]	tRNA-synt_2	PF152.16
NEDG_00132	1401	153091	154491	1	1	hypothetical protein
NEDG_00133	1122	155044	156165	-1	1	PCAF	histone acetyltransferase [EC:2.3.1.48]	Bromodomain,Acetyltransf_7,Acetyltransf_1	PF439.21,PF1358.2,PF583.2
NEDG_00134	651	156241	156891	-1	1	hypothetical protein
NEDG_00135	1413	156925	158337	1	1	PPP2R2	serine/threonine-protein phosphatase 2A regulatory subunit B
NEDG_00136	738	158391	159128	-1	1	hypothetical protein					1	i227-244o
NEDG_00137	642	159237	159878	1	1	rpiA	ribose 5-phosphate isomerase A [EC:5.3.1.6]	Rib_5-P_isom_A	PF626.1
NEDG_00138	1272	159952	161223	-1	1	hypothetical protein		POP1,POPLD	PF6978.7,PF817.8
NEDG_00139	735	161213	161947	-1	1	hypothetical protein
NEDG_00140	1824	162025	163848	-1	1	TAF5	transcription initiation factor TFIID subunit 5	TFIID_NTD2,WD4,WD4_like	PF4494.11,PF4.28,PF175.1
NEDG_00141	282	164133	164414	1	1	hypothetical protein
NEDG_00142	294	164456	164749	1	1	RPA12	DNA-directed RNA polymerase I subunit RPA12	TFIIS_C	PF196.14
NEDG_00143	687	164835	165521	1	1	hypothetical protein
NEDG_00144	525	165727	166251	-1	1	RPC8	DNA-directed RNA polymerase III subunit RPC8	RNA_pol_Rbc25	PF8292.8
NEDG_00145	837	166374	167210	-1	1	hypothetical protein		Pkinase,Pkinase_Tyr,Kinase-like,APH	PF69.21,PF7714.13,PF14531.2,PF1636.19
NEDG_00146	3120	167231	170350	1	1	NUP155	nuclear pore complex protein Nup155	Nucleoporin_N,Nucleoporin_C	PF881.7,PF3177.1
NEDG_00147	3105	170520	173624	-1	1	hypothetical protein
NEDG_00148	528	173715	174242	-1	1	hypothetical protein		DIM1	PF2966.12
NEDG_00149	3336	174292	177627	-1	1	hypothetical protein		zf-rbx1,zf-RING_2,zf-ANAPC11,FANCL_C	PF12678.3,PF13639.2,PF12861.3,PF11793.4
NEDG_00150	1041	177751	178791	-1	1	YARS	tyrosyl-tRNA synthetase [EC:6.1.1.1]	tRNA-synt_1b	PF579.21
NEDG_00151	582	178823	179404	-1	1	hypothetical protein
NEDG_00152	1269	179442	180710	-1	1	RIOK1	RIO kinase 1 [EC:2.7.11.1]	RIO1	PF1163.18
NEDG_00153	321	180733	181053	-1	1	hypothetical protein		RNA_pol_Rpb4	PF3874.12
NEDG_00154	2646	181244	183889	-1	1	TPS	trehalose 6-phosphate synthase/phosphatase [EC:2.4.1.15 3.1.3.12]	Trehalose_PPase,Glyco_transf_2,Hydrolase_3	PF2358.12,PF982.17,PF8282.8
NEDG_00155	2160	184216	186375	-1	1	hypothetical protein
NEDG_00156	1275	186630	187904	1	1	hypothetical protein		POT1	PF2765.13
NEDG_00157	825	188145	188969	-1	1	PCNA	proliferating cell nuclear antigen	PCNA_N,PCNA_C,Rad9	PF75.14,PF2747.11,PF4139.9
NEDG_00158	1245	189006	190250	-1	1	DKC1	H/ACA ribonucleoprotein complex subunit 4 [EC:5.4.99.-]	DKCLD,TruB_N,TruB_C_2,PUA	PF868.8,PF159.14,PF16198.1,PF1472.16
NEDG_00159	900	190278	191177	1	1	WDR82	COMPASS component SWD2
NEDG_00160	1545	191218	192762	-1	1	hypothetical protein				Y
NEDG_00161	1056	192799	193854	-1	1	hypothetical protein
NEDG_00162	1191	193935	195125	-1	1	hypothetical protein		RFX_DNA_binding	PF2257.11
NEDG_00163	555	195175	195729	-1	1	ARL8	ADP-ribosylation factor-like protein 8	Arf,Roc,Ras,MMR_HSR1,SRPRB,AAA_17,Gtr1_RagA	PF25.17,PF8477.9,PF71.18,PF1926.19,PF9439.6,PF1327.2,PF467.8
NEDG_00164	495	195807	196301	1	1	hypothetical protein		MMR_HSR1,SRPRB,AAA_28	PF1926.19,PF9439.6,PF13521.2	Y	1	o4-26i
NEDG_00165	1752	196544	198295	1	1	NOG1	nucleolar GTP-binding protein	NOG1,NOGCT,MMR_HSR1,FeoB_N	PF6858.1,PF8155.7,PF1926.19,PF2421.14
NEDG_00166	2235	198327	200561	-1	1	hypothetical protein					1	i7-29o
NEDG_00167	1320	200628	201947	1	1	hypothetical protein				Y
NEDG_00168	3027	202019	205045	-1	1	POLA1	DNA polymerase alpha subunit A [EC:2.7.7.7]	DNA_pol_B	PF136.17
NEDG_00169	300	205060	205359	1	1	BUD20	bud site selection protein 2
NEDG_00170	951	205409	206359	1	1	hypothetical protein		RhoGAP	PF62.23
NEDG_00171	1722	206346	208067	-1	1	MUS81	crossover junction endonuclease MUS81 [EC:3.1.22.-]	ERCC4	PF2732.11
NEDG_00172	771	208093	208863	1	1	hypothetical protein
NEDG_00173	264	208871	209134	1	1	hypothetical protein
NEDG_00174	1122	209255	210376	1	1	RANGAP1	Ran GTPase-activating protein 1
NEDG_00175	1869	210545	212413	1	1	hypothetical protein
NEDG_00176	1641	212645	214285	1	1	GPI	glucose-6-phosphate isomerase [EC:5.3.1.9]	PGI	PF342.15
NEDG_00177	675	214335	215009	1	1	RP-S6e	small subunit ribosomal protein S6e	Ribosomal_S6e	PF192.15
NEDG_00178	1011	215014	216024	-1	1	hypothetical protein
NEDG_00179	567	216170	216736	1	1	hypothetical protein		zf-H2C2_2,zf-C2H2,zf-C2H2_4,zf-C2H2_8	PF13465.2,PF96.22,PF13894.2,PF1599.1
NEDG_00180	375	216801	217175	1	1	RP-S17e	small subunit ribosomal protein S17e	Ribosomal_S17e	PF833.14
NEDG_00181	2283	217271	219553	-1	1	QARS	glutaminyl-tRNA synthetase [EC:6.1.1.18]	tRNA-synt_1c,tRNA-synt_1c_C	PF749.17,PF395.14
NEDG_00182	1635	219608	221242	1	1	WWP2	atrophin-1 interacting protein 2 (WW domain containing E3 ubiquitin protein ligase 2) [EC:2.3.2.26]	HECT	PF632.21
NEDG_00183	1077	221281	222357	1	1	hypothetical protein					9	o10-29i41-63o73-95i116-135o145-167i234-253o263-285i292-314o334-356i
NEDG_00184	816	222401	223216	1	1	hypothetical protein		Chs3p	PF12271.4		7	i35-57o72-94i106-128o143-162i164-186o206-228i235-257o
NEDG_00185	2484	223268	225751	1	1	hypothetical protein
NEDG_00186	687	225756	226442	1	1	N6AMT1	release factor glutamine methyltransferase [EC:2.1.1.297]	MTS,Methyltransf_31,Methyltransf_26	PF5175.1,PF13847.2,PF13659.2
NEDG_00187	891	226462	227352	-1	1	EIF2S1	translation initiation factor 2 subunit 1	EIF_2_alpha,S1	PF7541.8,PF575.19
NEDG_00188	1098	227522	228619	1	1	EPT1	ethanolaminephosphotransferase [EC:2.7.8.1]	CDP-OH_P_transf	PF166.17		9	o43-65i77-99o119-141i162-184o204-223i236-258o273-295i302-319o329-351i
NEDG_00189	1023	228688	229710	1	1	hypothetical protein
NEDG_00190	909	229734	230642	1	1	PPP4C	serine/threonine-protein phosphatase 4 catalytic subunit [EC:3.1.3.16]	Metallophos	PF149.24
NEDG_00191	888	230716	231603	1	1	hypothetical protein		Acetyltransf_15	PF1713.1		1	i19-41o
NEDG_00192	1284	231720	233003	-1	1	hypothetical protein							yes
NEDG_00193	1812	233239	235050	1	1	hypothetical protein					1	i28-45o	yes + RING domain
NEDG_00194	1701	235247	236947	1	1	hypothetical protein				Y			yes + RING domain
NEDG_00195	993	237297	238289	-1	1	hypothetical protein		zf-RING_2,zf-C3HC4_2	PF13639.2,PF13923.2				yes + RING domain
NEDG_00196	618	238520	239137	-1	1	hypothetical protein				Y			yes
NEDG_00197	1731	239390	241120	1	1	hypothetical protein					1	i28-50o	yes + RING domain
NEDG_00198	1626	241709	243334	1	1	hypothetical protein							yes + RING domain
NEDG_00199	3867	243900	247766	-1	1	hypothetical protein		Guanylate_cyc,LRR_4,LRR_8	PF211.16,PF12799.3,PF13855.2
NEDG_00200	417	247913	248329	-1	1	iscU	nitrogen fixation protein NifU and related proteins	NifU_N	PF1592.12
NEDG_00201	909	248392	249300	1	1	PPP1C	serine/threonine-protein phosphatase PP1 catalytic subunit [EC:3.1.3.16]	Metallophos,STPPase_N	PF149.24,PF16891.1
NEDG_00202	1656	249336	250991	-1	1	EIF2A	translation initiation factor 2A	eIF2A	PF8662.7
NEDG_00203	1509	251128	252636	-1	1	EPRS	bifunctional glutamyl/prolyl-tRNA synthetase [EC:6.1.1.17 6.1.1.15]	tRNA-synt_2b,ProRS-C_1,HGTP_anticodon	PF587.21,PF918.7,PF3129.16
NEDG_00204	477	252809	253285	1	1	hypothetical protein		Motile_Sperm	PF635.22
NEDG_00205	726	253301	254026	1	1	hypothetical protein
NEDG_00206	1815	254270	256084	1	1	hypothetical protein					10	i42-61o65-84i183-205o287-309i330-352o377-399i424-442o505-527i540-562o572-594i
NEDG_00207	3432	256142	259573	-1	1	RPB2	DNA-directed RNA polymerase II subunit RPB2 [EC:2.7.7.6]	RNA_pol_Rpb2_6,RNA_pol_Rpb2_1,RNA_pol_Rpb2_2,RNA_pol_Rpb2_7,RNA_pol_Rpb2_3,RNA_pol_Rpb2_4,RNA_pol_Rpb2_5	PF562.24,PF4563.11,PF4561.1,PF456.16,PF4565.12,PF4566.9,PF4567.13
NEDG_00208	546	259601	260146	1	1	hypothetical protein		DnaJ,HSCB_C	PF226.27,PF7743.9
NEDG_00209	1134	260324	261457	1	1	ATPeV1C	V-type H+-transporting ATPase subunit C	V-ATPase_C	PF3223.11
NEDG_00210	894	261559	262452	1	1	hypothetical protein		RINGv	PF1296.3		3	i109-131o221-238i250-272o
NEDG_00211	1086	262470	263555	-1	1	PDHA	pyruvate dehydrogenase E1 component alpha subunit [EC:1.2.4.1]	E1_dh,DXP_synthase_N	PF676.16,PF13292.2
NEDG_00212	666	263677	264342	-1	1	hypothetical protein				Y	1	o142-164i
NEDG_00213	306	264557	264862	1	1	RPB11	DNA-directed RNA polymerase II subunit RPB11	RNA_pol_L_2,RNA_pol_L	PF13656.2,PF1193.2
NEDG_00214	1347	264875	266221	-1	1	EIF2S3	translation initiation factor 2 subunit 3	GTP_EFTU,eIF2_C,DUF258,MMR_HSR1	PF9.23,PF9173.7,PF3193.12,PF1926.19
NEDG_00215	399	266337	266735	-1	1	hypothetical protein
NEDG_00216	276	266752	267027	1	1	hypothetical protein				Y
NEDG_00217	750	267036	267785	-1	1	hypothetical protein
NEDG_00218	1734	267826	269559	1	1	SPAST	spastin [EC:3.6.4.3]	AAA,AAA_16,AAA_22,AAA_5,NACHT,Mg_chelatase	PF4.25,PF13191.2,PF1341.2,PF7728.1,PF5729.8,PF178.17		1	i109-131o
NEDG_00219	1539	269698	271236	1	1	PHO87_91	phosphate transporter	CitMHS,Na_sulph_symp	PF36.12,PF939.15		10	o49-71i78-97o107-129i134-156o183-205i212-234o254-276i361-383o398-429i484-506o
NEDG_00220	855	271247	272101	1	1	KRR1	ribosomal RNA assembly protein
NEDG_00221	327	272176	272502	-1	1	TAF10	transcription initiation factor TFIID subunit 1	TFIID_3kDa	PF354.9
NEDG_00222	165	272517	272681	-1	1	RP-L31	large subunit ribosomal protein L31
NEDG_00223	1014	272715	273728	1	1	RAD51	DNA repair protein RAD51	Rad51,AAA_25,RecA,KaiC,HHH_5	PF8423.7,PF13481.2,PF154.17,PF6745.9,PF1452.2
NEDG_00224	1263	273975	275237	-1	1	hypothetical protein					4	i230-252o296-318i325-347o371-393i
NEDG_00225	780	275471	276250	-1	1	NSA2	ribosome biogenesis protein NSA2	Ribosomal_S8e	PF121.18
NEDG_00226	1986	276274	278259	1	1	MCM8	DNA helicase MCM8 [EC:3.6.4.12]	MCM,Mg_chelatase,AAA_5	PF493.19,PF178.17,PF7728.1
NEDG_00227	519	278346	278864	1	1	RNF115_126	E3 ubiquitin-protein ligase RNF115/126 [EC:2.3.2.27]	zf-RING_2,zf-C3HC4_3,zf-RING_11,zf-C3HC4,zf-rbx1,zf-C3HC4_2,zf-RING_5,zinc_ribbon_9,zf-ANAPC11	PF13639.2,PF1392.2,PF17123.1,PF97.21,PF12678.3,PF13923.2,PF14634.2,PF14369.2,PF12861.3
NEDG_00228	378	278864	279241	1	1	hypothetical protein
NEDG_00229	2208	279278	281485	1	1	SEC23	protein transport protein SEC23	Sec23_trunk,Sec23_BS,Sec23_helical,zf-Sec23_Sec24,Gelsolin	PF4811.11,PF833.8,PF4815.11,PF481.11,PF626.18
NEDG_00230	1551	281608	283158	-1	1	CNOT6	CCR4-NOT transcription complex subunit 6 [EC:3.1.13.4]	Exo_endo_phos,LRR_8,LRR_4	PF3372.19,PF13855.2,PF12799.3
NEDG_00231	546	283206	283751	-1	1	RP-S7e	small subunit ribosomal protein S7e	Ribosomal_S7e	PF1251.14
NEDG_00232	291	283950	284240	1	1	RP-L29e	large subunit ribosomal protein L29e	Ribosomal_L29e	PF1779.13
NEDG_00233	1035	284325	285359	1	1	EXO1	exonuclease 1 [EC:3.1.-.-]	XPG_I,XPG_N	PF867.14,PF752.13
NEDG_00234	2598	285432	288029	-1	1	hypothetical protein
NEDG_00235	1035	288058	289092	-1	1	hypothetical protein		Myb_DNA-binding,Myb_DNA-bind_6,Rap1_C,SLIDE	PF249.27,PF13921.2,PF11626.4,PF9111.6
NEDG_00236	1926	289321	291246	1	1	dnaK	molecular chaperone DnaK	HSP7,MreB_Mbl	PF12.16,PF6723.9
NEDG_00237	762	291270	292031	1	1	ARFGAP1	ADP-ribosylation factor GTPase-activating protein 1	ArfGap	PF1412.14
NEDG_00238	366	292088	292453	-1	1	RP-S20e	small subunit ribosomal protein S2e	Ribosomal_S1	PF338.18
NEDG_00239	432	292499	292930	-1	1	hypothetical protein		CBFD_NFYB_HMF	PF88.19
NEDG_00240	675	293074	293748	-1	1	ERCC1	DNA excision repair protein ERCC-1	Rad1	PF3834.1
NEDG_00241	495	293745	294239	-1	1	E2.3.1.88	peptide alpha-N-acetyltransferase [EC:2.3.1.88]	Acetyltransf_1,Acetyltransf_7,FR47,Acetyltransf_1,Acetyltransf_8	PF583.2,PF1358.2,PF8445.6,PF13673.2,PF13523.2
NEDG_00242	258	294270	294527	1	1	hypothetical protein		NuA4	PF934.6
NEDG_00243	795	294658	295452	1	1	hypothetical protein		Polysacc_deac_1	PF1522.17	Y
NEDG_00244	1002	295472	296473	1	1	KAE1	N6-L-threonylcarbamoyladenine synthase [EC:2.3.1.234]	Peptidase_M22	PF814.21
NEDG_00245	402	296552	296953	1	1	ERV1	mitochondrial FAD-linked sulfhydryl oxidase [EC:1.8.3.2]	Evr1_Alr	PF4777.9
NEDG_00246	288	296992	297279	-1	1	bolA	BolA protein	BolA	PF1722.14
NEDG_00247	1164	297412	298575	1	1	hypothetical protein					5	i182-204o224-246i258-280o295-317i337-359o
NEDG_00248	1650	298983	300632	-1	1	pyrG	CTP synthase [EC:6.3.4.2]	CTP_synth_N,GATase,Peptidase_C26,CbiA	PF6418.1,PF117.24,PF7722.9,PF1656.19
NEDG_00249	687	300682	301368	-1	1	UNG	uracil-DNA glycosylase [EC:3.2.2.27]	UDG	PF3167.15
NEDG_00250	1899	301397	303295	1	1	KIF2_24	kinesin family member 2/24	Kinesin	PF225.19
NEDG_00251	3810	303397	307206	-1	1	CPSF1	cleavage and polyadenylation specificity factor subunit 1	CPSF_A	PF3178.11
NEDG_00252	1062	307462	308523	-1	1	hypothetical protein		DnaJ	PF226.27		6	i102-124o134-156i169-191o257-279i281-299o314-336i
NEDG_00253	777	308531	309307	-1	1	TRM61	tRNA (adenine57-N1/adenine58-N1)-methyltransferase [EC:2.1.1.219 2.1.1.22]	GCD14,Methyltransf_31,PCMT	PF874.6,PF13847.2,PF1135.15
NEDG_00254	846	309319	310164	1	1	PRI1	DNA primase small subunit [EC:2.7.7.-]	DNA_primase_S	PF1896.15
NEDG_00255	981	310292	311272	-1	1	E2.7.1.36	mevalonate kinase [EC:2.7.1.36]	GHMP_kinases_N	PF288.22
NEDG_00256	600	311297	311896	-1	1	hypothetical protein
NEDG_00257	1614	312000	313613	1	1	hypothetical protein		UTP15_C	PF9384.6
NEDG_00258	1605	313934	315538	1	1	APC3	anaphase-promoting complex subunit 3	TPR_1,TPR_2,TPR_8,TPR_11,TPR_12,ANAPC3,TPR_14,TPR_7	PF515.24,PF7719.13,PF13181.2,PF13414.2,PF13424.2,PF12895.3,PF13428.2,PF13176.2
NEDG_00259	453	315626	316078	1	1	GNPNAT1	glucosamine-phosphate N-acetyltransferase [EC:2.3.1.4]	Acetyltransf_1,Acetyltransf_7,Acetyltransf_3,FR47	PF583.2,PF1358.2,PF1332.2,PF8445.6
NEDG_00260	1512	316154	317665	-1	1	hypothetical protein
NEDG_00261	1422	317681	319102	1	1	hypothetical protein		PolyA_pol,PolyA_pol_RNAbd	PF1743.16,PF12627.3
NEDG_00262	2631	319375	322005	1	1	hypothetical protein		NUC173	PF8161.8
NEDG_00263	2832	322187	325018	1	1	AARS	alanyl-tRNA synthetase [EC:6.1.1.7]	tRNA-synt_2c,tRNA_SAD	PF1411.15,PF7973.1
NEDG_00264	252	325173	325424	-1	1	hypothetical protein					2	i21-40o55-77i
NEDG_00265	1053	325438	326490	1	1	FDXR	adrenodoxin-NADP+ reductase [EC:1.18.1.6]	Pyr_redox_2	PF7992.1
NEDG_00266	4767	326513	331279	1	1	CNOT1	CCR4-NOT transcription complex subunit 1	CNOT1_CAF1_bind,CNOT1_TTP_bind,DUF3819,CNOT1_HEAT	PF16415.1,PF16417.1,PF12842.3,PF16418.1
NEDG_00267	1026	331318	332343	1	1	RFC3_5	replication factor C subunit 3/5	Rep_fac_C,DNA_pol3_delta2,AAA_16,AAA_14,AAA_33	PF8542.7,PF13177.2,PF13191.2,PF13173.2,PF13671.2
NEDG_00268	1008	332381	333388	1	1	hypothetical protein
NEDG_00269	795	333538	334332	1	1	hypothetical protein		CDC73_C,CDC73_N	PF5179.1,PF165.1
NEDG_00270	897	334419	335315	-1	1	hypothetical protein		8TM_micro	PF1728.1		7	i13-35o69-91i103-125o140-162i183-205o241-258i267-286o
NEDG_00271	1647	335561	337207	-1	1	hypothetical protein							yes + RING domain
NEDG_00272	954	337553	338506	-1	1	RFC3_5	replication factor C subunit 3/5	AAA,DNA_pol3_delta2,RuvB_N,AAA_22,Rep_fac_C,AAA_14,Mg_chelatase,AAA_1,AAA_3,AAA_16,AAA_18,AAA_17,AAA_24,AAA_5,AAA_19,RNA_helicase,T2SSE	PF4.25,PF13177.2,PF5496.8,PF1341.2,PF8542.7,PF13173.2,PF178.17,PF12846.3,PF1364.2,PF13191.2,PF13238.2,PF1327.2,PF13479.2,PF7728.1,PF13245.2,PF91.18,PF437.16
NEDG_00273	1293	338582	339874	-1	1	RUVBL2	RuvB-like protein 2 [EC:3.6.4.12]	TIP49,DUF815,AAA_16,Arch_ATPase	PF668.9,PF5673.9,PF13191.2,PF1637.14
NEDG_00274	522	339887	340408	1	1	TAF8	transcription initiation factor TFIID subunit 8	Bromo_TP,TAF8_C,Bromo_TP_like	PF7524.9,PF146.5,PF1727.1
NEDG_00275	684	340392	341075	-1	1	hypothetical protein		Spindle_Spc25	PF8234.8
NEDG_00276	867	341173	342039	-1	1	hypothetical protein
NEDG_00277	1155	342412	343566	-1	1	hypothetical protein
NEDG_00278	780	344358	345137	1	1	hypothetical protein
NEDG_00279	1725	345228	346952	1	1	AMPD	AMP deaminase [EC:3.5.4.6]	A_deaminase	PF962.18
NEDG_00280	837	346987	347823	1	1	hypothetical protein		Ins_P5_2-kin	PF69.8
NEDG_00281	1530	347839	349368	1	1	MCM9	DNA helicase MCM9 [EC:3.6.4.12]	MCM,Mg_chelatase,AAA_5,Sigma54_activat	PF493.19,PF178.17,PF7728.1,PF158.22
NEDG_00282	651	349539	350189	-1	1	hypothetical protein		SCA7	PF8313.8
NEDG_00283	771	350427	351197	-1	1	hypothetical protein		PIN_4	PF13638.2
NEDG_00284	1875	351433	353307	1	1	ABCB-BAC	ATP-binding cassette, subfamily B, bacterial	ABC_tran,ABC_membrane	PF5.23,PF664.19		5	o92-111i205-224o229-248i311-333o585-607i
NEDG_00285	1017	353422	354438	1	1	hypothetical protein
NEDG_00286	558	354472	355029	1	1	hypothetical protein
NEDG_00287	2892	355187	358078	-1	1	XPO1	exportin-1	Xpo1,IBN_N,CRM1_C	PF8389.8,PF381.15,PF8767.7
NEDG_00288	495	358167	358661	1	1	RP-L12e	large subunit ribosomal protein L12e	Ribosomal_L11_N,Ribosomal_L11	PF3946.1,PF298.15
NEDG_00289	2706	358696	361401	1	1	hypothetical protein
NEDG_00290	315	361471	361785	-1	1	hypothetical protein
NEDG_00291	2325	361871	364195	-1	1	UBE3A	ubiquitin-protein ligase E3 A [EC:2.3.2.26]	HECT	PF632.21
NEDG_00292	1263	364320	365582	1	1	PSMC2	26S proteasome regulatory subunit T1	AAA,AAA_22,AAA_16,AAA_5,DUF815	PF4.25,PF1341.2,PF13191.2,PF7728.1,PF5673.9
NEDG_00293	234	365719	365952	1	1	hypothetical protein
NEDG_00294	1113	366064	367176	-1	1	hypothetical protein		RRM_1,RRM_6,RRM_5	PF76.18,PF14259.2,PF13893.2
NEDG_00295	5895	367209	373103	1	1	hypothetical protein		PI3_PI4_kinase,FATC	PF454.23,PF226.16
NEDG_00296	1686	373380	375065	-1	1	hypothetical protein					1	i13-35o
NEDG_00297	1833	375229	377061	-1	1	ATPeV1A	V-type H+-transporting ATPase subunit A [EC:3.6.3.14]	ATP-synt_ab,ATP-synt_ab_Xtn,ATP-synt_ab_C,ATP-synt_ab_N	PF6.21,PF16886.1,PF36.23,PF2874.19
NEDG_00298	525	377122	377646	-1	1	hypothetical protein
NEDG_00299	1314	377943	379256	-1	1	MOCS3	adenylyltransferase and sulfurtransferase	ThiF	PF899.17
NEDG_00300	1116	379568	380683	1	1	E2.3.1.97	glycylpeptide N-tetradecanoyltransferase [EC:2.3.1.97]	NMT,NMT_C,Acetyltransf_9	PF1233.15,PF2799.11,PF13527.2
NEDG_00301	234	380686	380919	1	1	hypothetical protein
NEDG_00302	1266	381093	382358	-1	1	hypothetical protein		Aa_trans	PF149.14		11	i7-29o44-66i87-109o124-146i159-181o203-225i238-260o292-314i341-363o367-389i396-418o
NEDG_00303	1176	382569	383744	-1	1	hypothetical protein				Y	1	i2-24o
NEDG_00304	576	383944	384519	-1	1	hypothetical protein					6	o20-42i47-69o73-95i104-123o138-160i165-187o
NEDG_00305	3426	384606	388031	1	1	TOP2	DNA topoisomerase II [EC:5.99.1.3]	DNA_topoisoIV,TOPRIM_C,DNA_gyraseB,HATPase_c,Toprim	PF521.16,PF16898.1,PF24.21,PF2518.22,PF1751.18
NEDG_00306	816	388184	388999	-1	1	PSMD7	26S proteasome regulatory subunit N8	JAB,MitMem_reg	PF1398.17,PF1312.2	Y
NEDG_00307	1623	389022	390644	-1	1	hypothetical protein					6	i7-29o44-66i384-406o416-438i472-494o499-518i
NEDG_00308	258	390669	390926	-1	1	hypothetical protein		Eaf7	PF794.9
NEDG_00309	1998	391108	393105	1	1	hypothetical protein		zf-C2H2_aberr	PF1717.1
NEDG_00310	615	393407	394021	-1	1	hypothetical protein		HSF_DNA-bind	PF447.13
NEDG_00311	1875	394058	395932	1	1	hypothetical protein
NEDG_00312	1260	395958	397217	1	1	SLC41A	solute carrier family 41	MgtE	PF1769.12	Y	9	i12-29o97-119i139-161o219-241i248-270o280-299i326-348o358-380i393-415o
NEDG_00313	5553	397289	402841	-1	1	ATR	serine/threonine-protein kinase ATR [EC:2.7.11.1]	PI3_PI4_kinase,FATC	PF454.23,PF226.16
NEDG_00314	1059	402870	403928	-1	1	hypothetical protein
NEDG_00315	2946	404014	406959	-1	1	POLD1	DNA polymerase delta subunit 1 [EC:2.7.7.7]	DNA_pol_B,DNA_pol_B_exo1,zf-C4pol	PF136.17,PF314.15,PF1426.2
NEDG_00316	741	407079	407819	-1	1	RP-SAe	small subunit ribosomal protein SAe	Ribosomal_S2	PF318.16
NEDG_00317	1065	407854	408918	1	1	hypothetical protein
NEDG_00318	2220	409024	411243	-1	1	hypothetical protein		Glycos_transf_1,Glyco_trans_1_4	PF534.16,PF13692.2
NEDG_00319	861	411421	412281	-1	1	hypothetical protein		zf-RRPl_C4	PF1726.1		1	i172-194o
NEDG_00320	525	412304	412828	-1	1	TSR3	pre-rRNA-processing protein TSR3	DUF367	PF434.9
NEDG_00321	1353	412838	414190	-1	1	hypothetical protein
NEDG_00322	1272	414244	415515	1	1	PES1	pescadillo	Pescadillo_N,BRCT_2	PF6732.7,PF16589.1
NEDG_00323	861	415527	416387	-1	1	ZDHHC	palmitoyltransferase [EC:2.3.1.225]	zf-DHHC	PF1529.16		4	i13-35o45-67i160-182o187-209i
NEDG_00324	285	416419	416703	1	1	hypothetical protein		zf-AN1	PF1428.12
NEDG_00325	1293	417095	418387	1	1	HDAC1_2	histone deacetylase 1/2 [EC:3.5.1.98]	Hist_deacetyl	PF85.15
NEDG_00326	537	418547	419083	-1	1	hypothetical protein
NEDG_00327	792	419112	419903	-1	1	hypothetical protein		zf-RING_2,zf-RING_11,zf-C3HC4,zf-rbx1,zf-RING_5,zf-C3HC4_3,zf-C3HC4_2,Zn_ribbon_17,zf-RING_UBOX	PF13639.2,PF17123.1,PF97.21,PF12678.3,PF14634.2,PF1392.2,PF13923.2,PF1712.1,PF13445.2		4	i43-62o77-99i119-141o161-183i
NEDG_00328	1275	420159	421433	-1	1	hypothetical protein		Kri1,Kri1_C	PF5178.8,PF12936.3
NEDG_00329	2571	421455	424025	-1	1	hypothetical protein		SOBP	PF15279.2		4	o43-65i74-91o601-623i630-652o
NEDG_00330	621	424105	424725	1	1	RAB1A	Ras-related protein Rab-1A	Ras,Roc,Arf,Gtr1_RagA,MMR_HSR1,SRPRB,GTP_EFTU	PF71.18,PF8477.9,PF25.17,PF467.8,PF1926.19,PF9439.6,PF9.23
NEDG_00331	417	424903	425319	-1	1	H3	histone H3	Histone,CBFD_NFYB_HMF,CENP-T_C,Bromo_TP	PF125.2,PF88.19,PF15511.2,PF7524.9
NEDG_00332	777	425592	426368	-1	1	hypothetical protein
NEDG_00333	189	426374	426562	-1	1	hypothetical protein		LSM	PF1423.18
NEDG_00334	306	426574	426879	1	1	hypothetical protein					3	o4-23i30-49o64-86i
NEDG_00335	1185	426935	428119	1	1	hypothetical protein					1	o210-232i
NEDG_00336	1188	428151	429338	1	1	POLD2	DNA polymerase delta subunit 2	DNA_pol_E_B	PF442.12
NEDG_00337	354	429378	429731	1	1	hypothetical protein
NEDG_00338	603	429853	430455	-1	1	hypothetical protein		CAP_GLY	PF132.21
NEDG_00339	1677	430479	432155	1	1	RFA1	replication factor A1	Rep_fac-A_C,tRNA_anti-codon,REPA_OB_2	PF8646.6,PF1336.21,PF169.1
NEDG_00340	1635	432283	433917	-1	1	ITFG1	integrin alpha FG-GAP repeat containing protein 1	VCBS,FG-GAP	PF13517.2,PF1839.19		1	o499-521i
NEDG_00341	885	433962	434846	1	1	hypothetical protein		DFRP_C,zf-CCCH,Torus	PF16543.1,PF642.2,PF16131.1
NEDG_00342	3036	434986	438021	1	1	hypothetical protein		Bromodomain,WD4	PF439.21,PF4.28
NEDG_00343	501	438054	438554	1	1	RP-S11e	small subunit ribosomal protein S11e	Ribosomal_S17_N,Ribosomal_S17	PF1625.1,PF366.16
NEDG_00344	513	438628	439140	1	1	UBE2G1	ubiquitin-conjugating enzyme E2 G1 [EC:2.3.2.23]	UQ_con	PF179.22
NEDG_00345	273	439292	439564	-1	1	RBX1	RING-box protein 1	zf-rbx1,zf-ANAPC11,zf-RING_2,zf-C3HC4	PF12678.3,PF12861.3,PF13639.2,PF97.21
NEDG_00346	2484	439738	442221	-1	1	PSMD2	26S proteasome regulatory subunit N1	PC_rep,HEAT_2	PF1851.18,PF13646.2
NEDG_00347	1035	442324	443358	-1	1	ORC1	origin recognition complex subunit 1	AAA,AAA_16,AAA_22,PIF1	PF4.25,PF13191.2,PF1341.2,PF597.1
NEDG_00348	921	443447	444367	-1	1	PPP2R5	serine/threonine-protein phosphatase 2A regulatory subunit B'
NEDG_00349	387	444405	444791	1	1	RP-L27e	large subunit ribosomal protein L27e	Ribosomal_L27e	PF1777.14
NEDG_00350	1866	444857	446722	-1	1	hypothetical protein		Lipase_3	PF1764.21
NEDG_00351	492	446811	447302	1	1	TFIIS	transcription elongation factor S-II	TFIIS_M,TFIIS_C	PF75.1,PF196.14
NEDG_00352	1296	447408	448703	1	1	hypothetical protein					6	i216-238o248-267i288-310o315-337i358-377o392-414i
NEDG_00353	984	449033	450016	1	1	CSNK2A	casein kinase II subunit alpha [EC:2.7.11.1]	Pkinase,Pkinase_Tyr,APH	PF69.21,PF7714.13,PF1636.19
NEDG_00354	2973	450041	453013	1	1	STH1_SNF2	ATP-dependent helicase STH1/SNF2 [EC:3.6.4.-]	SNF2_N,Helicase_C,Bromodomain,HDA2-3,ResIII,DEAD,HSA	PF176.19,PF271.27,PF439.21,PF11496.4,PF4851.11,PF27.25,PF7529.9
NEDG_00355	345	453156	453500	1	1	SUPT4H1	transcription elongation factor SPT4	Spt4	PF693.9
NEDG_00356	5049	453585	458633	-1	1	hypothetical protein		Polysacc_deac_1	PF1522.17	Y
NEDG_00357	750	459222	459971	-1	1	TAF7	transcription initiation factor TFIID subunit 7	TAFII55_N	PF4658.9
NEDG_00358	1275	460095	461369	-1	1	SGK2	serum/glucocorticoid-regulated kinase 2 [EC:2.7.11.1]	Pkinase,Pkinase_Tyr,Kinase-like	PF69.21,PF7714.13,PF14531.2
NEDG_00359	2415	461749	464163	1	1	hypothetical protein
NEDG_00360	294	464444	464737	-1	1	hypothetical protein		Synaptobrevin	PF957.17		1	i65-87o
NEDG_00361	1401	464770	466170	-1	1	BRF1	transcription factor IIIB 9 kDa subunit	TFIIB,BRF1,TF_Zn_Ribbon,Cyclin_N	PF382.15,PF7741.9,PF8271.8,PF134.19
NEDG_00362	858	466339	467196	1	1	hypothetical protein		Bromo_TP_like	PF1727.1
NEDG_00363	1479	467255	468733	-1	1	hypothetical protein		MAP65_ASE1	PF3999.8
NEDG_00364	303	468759	469061	1	1	hypothetical protein
NEDG_00365	492	469072	469563	1	1	hypothetical protein
NEDG_00366	573	469596	470168	1	1	EIF4E	translation initiation factor 4E	IF4E	PF1652.14
NEDG_00367	846	470200	471045	1	1	hypothetical protein
NEDG_00368	624	471057	471680	-1	1	MRT4	mRNA turnover protein 4	Ribosomal_L1	PF466.16
NEDG_00369	981	471791	472771	-1	1	hypothetical protein		UPF16	PF369.9
NEDG_00370	618	473008	473625	1	1	PSMB3	2S proteasome subunit beta 3 [EC:3.4.25.1]	Proteasome	PF227.22
NEDG_00371	1860	473712	475571	-1	1	ACTR5	actin-related protein 5	Actin	PF22.15
NEDG_00372	630	475622	476251	-1	1	ATPeV1E	V-type H+-transporting ATPase subunit E	vATP-synt_E,ATP-synt_B	PF1991.14,PF43.14
NEDG_00373	795	476379	477173	-1	1	hypothetical protein					1	i233-255o
NEDG_00374	1776	477166	478941	-1	1	hypothetical protein				Y
NEDG_00375	1467	479192	480658	-1	1	hypothetical protein					5	i290-312o335-357i378-400o410-432i453-475o
NEDG_00376	1296	480860	482155	-1	1	hypothetical protein					5	i241-263o283-305i325-344o354-376i393-415o
NEDG_00377	1101	482284	483384	-1	1	hypothetical protein		MMR_HSR1_Xtn,TGS,MMR_HSR1,FeoB_N	PF16897.1,PF2824.17,PF1926.19,PF2421.14
NEDG_00378	1221	483424	484644	-1	1	hypothetical protein					5	i229-246o261-283i317-339o354-376i383-405o
NEDG_00379	1230	484715	485944	1	1	ETF1	peptide chain release factor subunit 1	eRF1_2,eRF1_3,eRF1_1	PF3464.11,PF3465.11,PF3463.11
NEDG_00380	468	486195	486662	1	1	hypothetical protein					2	i85-107o117-139i
NEDG_00381	1686	486991	488676	-1	1	truD	tRNA pseudouridine13 synthase [EC:5.4.99.27]	TruD	PF1142.14
NEDG_00382	201	488688	488888	1	1	TTDA	TFIIH basal transcription factor complex TTD-A subunit	Tfb5	PF6331.8
NEDG_00383	1044	489199	490242	1	1	hypothetical protein
NEDG_00384	534	490275	490808	-1	1	hypothetical protein
NEDG_00385	654	490869	491522	1	1	E2F3	transcription factor E2F3	E2F_TDP,E2F_CC-MB	PF2319.16,PF16421.1
NEDG_00386	441	492008	492448	1	1	hypothetical protein		GRAM	PF2893.16
NEDG_00387	387	492484	492870	-1	1	APC10	anaphase-promoting complex subunit 1	ANAPC1	PF3256.12
NEDG_00388	2121	492958	495078	-1	1	ACSS	acetyl-CoA synthetase [EC:6.2.1.1]	AMP-binding,AMP-binding_C,ACAS_N	PF51.24,PF13193.2,PF16177.1
NEDG_00389	1836	495153	496988	-1	1	MLH1	DNA mismatch repair protein MLH1	DNA_mis_repair,HATPase_c,HATPase_c_3,Mlh1_C	PF1119.15,PF2518.22,PF13589.2,PF16413.1
NEDG_00390	453	497050	497502	-1	1	hypothetical protein		zf-H2C2_2,zf-C2H2,zf-C2H2_6,FOXP-CC	PF13465.2,PF96.22,PF13912.2,PF16159.1
NEDG_00391	1452	497651	499102	-1	1	hypothetical protein
NEDG_00392	2763	499115	501877	1	1	hypothetical protein
NEDG_00393	594	501935	502528	1	1	hypothetical protein
NEDG_00394	1167	503026	504192	-1	1	DGAT1	diacylglycerol O-acyltransferase 1 [EC:2.3.1.2 2.3.1.75 2.3.1.76]	MBOAT,MBOAT_2	PF362.15,PF13813.2		5	i78-100o115-137i186-208o228-250i357-379o
NEDG_00395	234	504256	504489	1	1	hypothetical protein		zinc_ribbon_15	PF1732.1
NEDG_00396	171	504605	504775	1	1	hypothetical protein		SRP4_C	PF522.8
NEDG_00397	2115	504932	507046	-1	1	UTP13	U3 small nucleolar RNA-associated protein 13	WD4,WD4_like,PQQ_2,BBS2_Mid	PF4.28,PF175.1,PF1336.2,PF14783.2
NEDG_00398	312	507070	507381	-1	1	hypothetical protein
NEDG_00399	768	507487	508254	-1	1	RP-S3Ae	small subunit ribosomal protein S3Ae	Ribosomal_S3Ae	PF115.14
NEDG_00400	771	508489	509259	1	1	PMM	phosphomannomutase [EC:5.4.2.8]	PMM,Hydrolase_3	PF3332.9,PF8282.8
NEDG_00401	474	509372	509845	1	1	hypothetical protein
NEDG_00402	189	509868	510056	1	1	PPP1R11	protein phosphatase 1 regulatory subunit 11	PPI_Ypi1	PF7491.7
NEDG_00403	1941	510071	512011	1	1	hypothetical protein		DBD_Tnp_Mut,SWIM	PF318.11,PF4434.13
NEDG_00404	1917	512324	514240	-1	1	hypothetical protein
NEDG_00405	930	514477	515406	1	1	hypothetical protein
NEDG_00406	2778	515433	518210	-1	1	NTE	lysophospholipid hydrolase [EC:3.1.1.5]	Patatin	PF1734.18		1	i11-33o
NEDG_00407	1098	518238	519335	-1	1	dph2	2-(3-amino-3-carboxypropyl)histidine synthase [EC:2.5.1.18]	Diphthamide_syn	PF1866.13
NEDG_00408	495	519394	519888	-1	1	PTH2	peptidyl-tRNA hydrolase, PTH2 family [EC:3.1.1.29]	PTH2	PF1981.12	Y	1	o4-26i
NEDG_00409	615	520281	520895	-1	1	hypothetical protein					4	i7-25o35-57i69-91o95-117i
NEDG_00410	1035	520956	521990	-1	1	hypothetical protein		FliG_N	PF14842.2
NEDG_00411	780	522012	522791	-1	1	hypothetical protein
NEDG_00412	1236	522978	524213	-1	1	ALG7	UDP-N-acetylglucosamine--dolichyl-phosphate N-acetylglucosaminephosphotransferase [EC:2.7.8.15]	Glycos_transf_4	PF953.17		9	o38-55i76-98o103-120i132-154o164-186i216-235o250-272i361-378o388-410i
NEDG_00413	480	524265	524744	1	1	hypothetical protein		DUF591	PF1712.1
NEDG_00414	669	524770	525438	1	1	SAR1	GTP-binding protein SAR1 [EC:3.6.5.-]	Arf,SRPRB,Ras,Gtr1_RagA,G-alpha,Roc,MMR_HSR1	PF25.17,PF9439.6,PF71.18,PF467.8,PF53.16,PF8477.9,PF1926.19
NEDG_00415	540	526040	526579	1	1	MPV17	protein Mpv17	Mpv17_PMP22	PF4117.8		4	i20-42o52-74i95-117o127-149i
NEDG_00416	1560	526652	528211	1	1	hypothetical protein		HEAT_2	PF13646.2
NEDG_00417	810	528220	529029	1	1	hypothetical protein
NEDG_00418	375	529058	529432	-1	1	hypothetical protein		CS	PF4969.12
NEDG_00419	315	529535	529849	1	1	hypothetical protein					1	i80-102o
NEDG_00420	1119	529862	530980	1	1	hypothetical protein		Septin	PF735.14
NEDG_00421	1728	531258	532985	1	1	hypothetical protein					12	i7-29o39-61i106-128o143-165i172-194o204-221i233-255o315-337i378-400o438-460i510-529o539-561i
NEDG_00422	1194	534011	535204	1	1	hypothetical protein					7	o10-32i39-61o114-136i202-224o258-280i285-307o341-363i
NEDG_00423	525	535486	536010	-1	1	SFRS4_5_6	splicing factor, arginine/serine-rich 4/5/6	RRM_1,RRM_6	PF76.18,PF14259.2
NEDG_00424	813	536219	537031	-1	1	hypothetical protein		PTPLA	PF4387.1		4	i12-34o88-110i117-139o143-165i
NEDG_00425	2004	537243	539246	1	1	hypothetical protein		Symplekin_C,FANCI_S2	PF12295.4,PF14676.2
NEDG_00426	2574	539295	541868	1	1	hypothetical protein					1	i7-29o
NEDG_00427	369	542012	542380	-1	1	hypothetical protein		zf-DBF	PF7535.8
NEDG_00428	720	542739	543458	1	1	PSMA4	2S proteasome subunit alpha 3 [EC:3.4.25.1]	Proteasome,Proteasome_A_N	PF227.22,PF1584.5
NEDG_00429	1161	543502	544662	1	1	hypothetical protein		TPR_2	PF7719.13
NEDG_00430	1407	544695	546101	-1	1	gshB	glutathione synthase [EC:6.3.2.3]	GSH_synth_ATP,GSH_synthase	PF3917.13,PF3199.11
NEDG_00431	336	546321	546656	-1	1	LSM1	U6 snRNA-associated Sm-like protein LSm1	LSM	PF1423.18
NEDG_00432	1290	546717	548006	1	1	STE24	STE24 endopeptidase [EC:3.4.24.84]	Peptidase_M48	PF1435.14		6	o23-45i138-160o170-192i199-221o310-332i339-361o
NEDG_00433	702	548161	548862	1	1	PSMA5	2S proteasome subunit alpha 5 [EC:3.4.25.1]	Proteasome,Proteasome_A_N	PF227.22,PF1584.5
NEDG_00434	495	548922	549416	-1	1	PUA domain protein		PUA,DUF1947	PF1472.16,PF9183.6
NEDG_00435	1002	549430	550431	-1	1	hypothetical protein
NEDG_00436	1302	550667	551968	-1	1	USP22_27_51	ubiquitin carboxyl-terminal hydrolase 22/27/51 [EC:3.4.19.12]	UCH,UCH_1	PF443.25,PF13423.2
NEDG_00437	1008	551984	552991	1	1	E2.7.7.41	phosphatidate cytidylyltransferase [EC:2.7.7.41]	CTP_transf_1	PF1148.16		8	i13-32o38-60i72-94o109-131i138-155o165-187i204-223o238-260i
NEDG_00438	204	553064	553267	1	1	hypothetical protein
NEDG_00439	243	553314	553556	-1	1	hypothetical protein				Y
NEDG_00440	330	553629	553958	-1	1	hypothetical protein		MS_channel	PF924.14
NEDG_00441	393	553977	554369	1	1	BUD31	bud site selection protein 31	G1	PF1125.13
NEDG_00442	1695	554405	556099	-1	1	GGT1_5	gamma-glutamyltranspeptidase / glutathione hydrolase / leukotriene-C4 hydrolase [EC:2.3.2.2 3.4.19.13 3.4.19.14]	G_glu_transpept	PF119.17	Y
NEDG_00443	1506	556208	557713	1	1	CCT2	T-complex protein 1 subunit beta	Cpn6_TCP1	PF118.2
NEDG_00444	693	557749	558441	-1	1	hypothetical protein					1	i207-224o
NEDG_00445	327	558582	558908	-1	1	hypothetical protein		Homeobox	PF46.25
NEDG_00446	321	559005	559325	-1	1	H4	histone H4	CENP-T_C,CBFD_NFYB_HMF,TAF	PF15511.2,PF88.19,PF2969.13
NEDG_00447	417	559458	559874	1	1	H3	histone H3	Histone	PF125.2
NEDG_00448	1482	559949	561430	1	1	hypothetical protein		SNF2_N,Helicase_C,ResIII,ERCC3_RAD25_C,AAA_34,DEAD	PF176.19,PF271.27,PF4851.11,PF1623.1,PF13872.2,PF27.25
NEDG_00449	858	561454	562311	-1	1	hypothetical protein		DUF595	PF1716.1
NEDG_00450	519	562339	562857	1	1	hypothetical protein		DUF239	PF1217.5
NEDG_00451	858	563082	563939	-1	1	ZDHHC	palmitoyltransferase [EC:2.3.1.225]	zf-DHHC	PF1529.16		4	i12-34o44-66i123-145o165-187i
NEDG_00452	732	563981	564712	-1	1	NOB1	RNA-binding protein NOB1	NOB1_Zn_bind	PF8772.7
NEDG_00453	2322	564792	567113	-1	1	hypothetical protein		RVT_1	PF78.23	Y
NEDG_00454	1968	567215	569182	-1	1	hypothetical protein		MS_channel	PF924.14		6	i56-78o104-126i139-161o176-193i409-431o446-468i
NEDG_00455	1266	569218	570483	1	1	hypothetical protein
NEDG_00456	1329	570546	571874	-1	1	hypothetical protein
NEDG_00457	513	571953	572465	1	1	hypothetical protein
NEDG_00458	267	572621	572887	1	1	SPCS1	signal peptidase complex subunit 1 [EC:3.4.-.-]	SPC12	PF6645.9		2	o28-46i53-75o
NEDG_00459	2019	573013	575031	1	1	hypothetical protein		DENN	PF2141.17
NEDG_00460	3381	575079	578459	-1	1	SMC2	structural maintenance of chromosome 2	SMC_N,SMC_hinge,AAA_23,AAA_21,AAA_29	PF2463.15,PF647.9,PF13476.2,PF1334.2,PF13555.2
NEDG_00461	1668	578765	580432	1	1	hypothetical protein				Y	1	o532-554i
NEDG_00462	1614	580523	582136	1	1	E3.4.21.48	cerevisin [EC:3.4.21.48]	Peptidase_S8,Inhibitor_I9	PF82.18,PF5922.12
NEDG_00463	792	582230	583021	-1	1	SUPT3H	transcription initiation protein SPT3	TFIID-18kDa	PF2269.12
NEDG_00464	576	583065	583640	1	1	hypothetical protein
NEDG_00465	786	583635	584420	-1	1	hypothetical protein		DUF592	PF171.1		2	i211-233o238-257i
NEDG_00466	660	584447	585106	1	1	hypothetical protein
NEDG_00467	744	585164	585907	-1	1	PSMB7	2S proteasome subunit beta 2 [EC:3.4.25.1]	Proteasome	PF227.22
NEDG_00468	1335	585956	587290	1	1	hypothetical protein		Myb_DNA-binding,Myb_DNA-bind_7	PF249.27,PF15963.1
NEDG_00469	1128	587321	588448	1	1	NOP2	ribosomal RNA methyltransferase Nop2 [EC:2.1.1.-]	Nol1_Nop2_Fmu,Methyltr_RsmF_N,FtsJ,Met_1	PF1189.13,PF17125.1,PF1728.15,PF2475.12
NEDG_00470	1329	588583	589911	-1	1	NARS	asparaginyl-tRNA synthetase [EC:6.1.1.22]	tRNA-synt_2	PF152.16
NEDG_00471	237	590176	590412	1	1	hypothetical protein
NEDG_00472	543	590508	591050	1	1	RP-L11e	large subunit ribosomal protein L11e	Ribosomal_L5_C,Ribosomal_L5	PF673.17,PF281.15
NEDG_00473	795	591082	591876	-1	1	hypothetical protein		NIF3	PF1784.14
NEDG_00474	303	591907	592209	1	1	hypothetical protein
NEDG_00475	504	592256	592759	1	1	SNU13	U4/U6 small nuclear ribonucleoprotein SNU13	Ribosomal_L7Ae,RNase_P_pop3	PF1248.22,PF8228.7
NEDG_00476	837	592778	593614	-1	1	hypothetical protein				Y
NEDG_00477	2310	593810	596119	1	1	hypothetical protein		Cse1	PF856.6
NEDG_00478	723	596187	596909	-1	1	NOC4	U3 small nucleolar RNA-associated protein 19	CBF	PF3914.13
NEDG_00479	429	597079	597507	1	1	hypothetical protein		Yippee-Mis18	PF3226.1
NEDG_00480	912	597565	598476	-1	1	hypothetical protein
NEDG_00481	1026	598524	599549	1	1	hypothetical protein		RRN3	PF5327.7
NEDG_00482	1773	599910	601682	-1	1	SDA1	protein SDA1
NEDG_00483	747	601760	602506	1	1	hypothetical protein		Tub	PF1167.14
NEDG_00484	546	602719	603264	-1	1	ITPA	inosine triphosphate pyrophosphatase [EC:3.6.1.19]	Ham1p_like	PF1725.12
NEDG_00485	1269	603290	604558	-1	1	hypothetical protein
NEDG_00486	237	604643	604879	1	1	NEDD8	ubiquitin-like protein Nedd8	ubiquitin,Rad6-SLD	PF24.19,PF11976.4
NEDG_00487	294	604928	605221	-1	1	MED31	mediator of RNA polymerase II transcription subunit 31	Med31	PF5669.8
NEDG_00488	1674	605420	607093	-1	1	SPB1	AdoMet-dependent rRNA methyltransferase SPB1 [EC:2.1.1.-]	FtsJ,Spb1_C	PF1728.15,PF778.8
NEDG_00489	663	607129	607791	1	1	TAN1	tRNA acetyltransferase TAN1	THUMP	PF2926.13
NEDG_00490	555	607949	608503	-1	1	hypothetical protein				Y
NEDG_00491	915	608615	609529	-1	1	hypothetical protein				Y
NEDG_00492	1851	609676	611526	-1	1	hypothetical protein		Muskelin_N	PF6588.7
NEDG_00493	3123	611581	614703	1	1	hypothetical protein		RhoGAP	PF62.23		1	i65-87o
NEDG_00494	2244	614926	617169	1	1	COPB2	coatomer, subunit beta'	WD4,Coatomer_WDAD,Nup16	PF4.28,PF453.1,PF11715.4
NEDG_00495	1113	617279	618391	1	1	CHAF1B	chromatin assembly factor 1 subunit B	WD4	PF4.28
NEDG_00496	1527	618415	619941	1	1	DDX3X	ATP-dependent RNA helicase DDX3X [EC:3.6.4.13]	DEAD,Helicase_C,ResIII,UTP25	PF27.25,PF271.27,PF4851.11,PF6862.8
NEDG_00497	1227	620114	621340	-1	1	metK	S-adenosylmethionine synthetase [EC:2.5.1.6]	S-AdoMet_synt_C,S-AdoMet_synt_M,S-AdoMet_synt_N	PF2773.12,PF2772.12,PF438.16
NEDG_00498	1374	621439	622812	-1	1	hypothetical protein
NEDG_00499	1986	622955	624940	1	1	POMT	dolichyl-phosphate-mannose-protein mannosyltransferase [EC:2.4.1.19]	PMT_4TMC,PMT,PMT_2	PF16192.1,PF2366.14,PF13231.2		6	i63-85o115-137i157-179o211-233i543-562o593-615i
NEDG_00500	441	625017	625457	1	1	hypothetical protein		Forkhead	PF25.14
NEDG_00501	381	625452	625832	-1	1	H2A	histone H2A	Histone,TAFII28,CBFD_NFYB_HMF	PF125.2,PF4719.1,PF88.19
NEDG_00502	1026	625911	626936	-1	1	PSMD13	26S proteasome regulatory subunit N9
NEDG_00503	639	627089	627727	-1	1	RP-L7Ae	large subunit ribosomal protein L7Ae	Ribosomal_L7Ae	PF1248.22
NEDG_00504	1812	627886	629697	-1	1	hypothetical protein
NEDG_00505	252	629803	630054	-1	1	hypothetical protein		LSM	PF1423.18
NEDG_00506	246	630340	630585	-1	1	hypothetical protein		ubiquitin,Rad6-SLD,Ubiquitin_2	PF24.19,PF11976.4,PF1456.2
NEDG_00507	852	630615	631466	-1	1	hypothetical protein		Gcd1p	PF4189.9
NEDG_00508	633	631495	632127	-1	1	RP-L7e	large subunit ribosomal protein L7e	Ribosomal_L3	PF327.16
NEDG_00509	786	632257	633042	-1	1	hypothetical protein		Mnd1,TBPIP	PF3962.11,PF716.9
NEDG_00510	1626	633026	634651	-1	1	hypothetical protein				Y
NEDG_00511	408	634867	635274	1	1	hypothetical protein		DUF593	PF1711.1
NEDG_00512	2385	635309	637693	-1	1	hypothetical protein				Y	1	i5-27o
NEDG_00513	2070	637795	639864	-1	1	hypothetical protein		ABC_tran	PF5.23		7	o317-336i374-396o426-448i461-483o498-520i554-576o653-675i
NEDG_00514	1482	641851	643332	-1	1	hypothetical protein		FAD_binding_4	PF1565.19		1	i21-43o
NEDG_00515	1485	644059	645543	1	1	hypothetical protein					1	i12-31o	yes
NEDG_00516	1776	645757	647532	-1	1	hypothetical protein							yes + RING domain
NEDG_00517	1176	647740	648915	1	1	hypothetical protein					1	i7-24o	yes
NEDG_00518	1035	649039	650073	1	1	hypothetical protein				Y			yes
NEDG_00519	1950	516	2465	-1	2	hypothetical protein		zf-RING_2,zf-C3HC4_3,zf-C3HC4_2,zf-RING_UBOX	PF13639.2,PF1392.2,PF13923.2,PF13445.2	Y			yes + RING domain
NEDG_00520	1383	3511	4893	-1	2	hypothetical protein							yes
NEDG_00521	1791	4987	6777	-1	2	hypothetical protein		zf-RING_2,zf-C3HC4_3,zf-RING_5	PF13639.2,PF1392.2,PF14634.2				yes + RING domain
NEDG_00522	975	7269	8243	-1	2	hypothetical protein
NEDG_00523	819	8280	9098	-1	2	REI1	pre-6S factor REI1	zf-C2H2_2	PF12756.3
NEDG_00524	849	9114	9962	1	2	CDK2	cyclin-dependent kinase 2 [EC:2.7.11.22]	Pkinase,Pkinase_Tyr	PF69.21,PF7714.13
NEDG_00525	531	10265	10795	-1	2	RP-S8e	small subunit ribosomal protein S8e	Ribosomal_S8e	PF121.18
NEDG_00526	2112	10842	12953	1	2	rnz	ribonuclease Z [EC:3.1.26.11]	Lactamase_B_2,Lactamase_B	PF1276.3,PF753.23
NEDG_00527	873	14179	15051	-1	2	hypothetical protein							yes
NEDG_00528	2397	15326	17722	-1	2	hypothetical protein
NEDG_00529	678	17791	18468	-1	2	TP53RK	TP53 regulating kinase and related kinases [EC:2.7.11.1]	Pkinase,Pkinase_Tyr,Kdo,APH,RIO1,WaaY	PF69.21,PF7714.13,PF6293.1,PF1636.19,PF1163.18,PF6176.7
NEDG_00530	4821	18764	23584	-1	2	RPB1	DNA-directed RNA polymerase II subunit RPB1 [EC:2.7.7.6]	RNA_pol_Rpb1_1,RNA_pol_Rpb1_5,RNA_pol_Rpb1_2,RNA_pol_Rpb1_3,RNA_pol_Rpb1_4,RNA_pol_Rpb1_6,RNA_pol_Rpb1_7	PF4997.8,PF4998.13,PF623.16,PF4983.14,PF5.13,PF4992.1,PF499.8
NEDG_00531	1143	23692	24834	-1	2	TIP60	histone acetyltransferase HTATIP [EC:2.3.1.48]	MOZ_SAS,Tudor-knot	PF1853.14,PF11717.4
NEDG_00532	3033	25010	28042	-1	2	hypothetical protein
NEDG_00533	363	28280	28642	1	2	RP-L36e	large subunit ribosomal protein L36e	Ribosomal_L36e	PF1158.14
NEDG_00534	1539	28693	30231	-1	2	SPT	serine palmitoyltransferase [EC:2.3.1.5]	Aminotran_1_2	PF155.17
NEDG_00535	1131	30311	31441	-1	2	hypothetical protein
NEDG_00536	552	31886	32437	1	2	hypothetical protein		zf-AN1	PF1428.12
NEDG_00537	477	32458	32934	1	2	hypothetical protein					1	i29-51o
NEDG_00538	336	33245	33580	-1	2	NHP2	H/ACA ribonucleoprotein complex subunit 2	Ribosomal_L7Ae	PF1248.22
NEDG_00539	801	33661	34461	-1	2	hypothetical protein		Syntaxin	PF84.21		1	o245-264i
NEDG_00540	588	34520	35107	-1	2	hypothetical protein				Y	5	i7-29o55-77i82-99o114-136i149-171o
NEDG_00541	612	35202	35813	-1	2	hypothetical protein
NEDG_00542	2616	36101	38716	1	2	BMS1	ribosome biogenesis protein BMS1	RIBIOP_C,AARP2CN,GTP_EFTU	PF495.8,PF8142.8,PF9.23
NEDG_00543	570	38732	39301	-1	2	hypothetical protein
NEDG_00544	492	39447	39938	1	2	hypothetical protein					1	i138-160o
NEDG_00545	1026	40171	41196	1	2	hypothetical protein					1	o312-334i
NEDG_00546	1695	41164	42858	-1	2	RIX7	ribosome biogenesis ATPase	AAA,AAA_16,AAA_17,AAA_5,AAA_33,RuvB_N,AAA_25,AAA_24,AAA_22,TsaE,AAA_2,AAA_19,RNA_helicase,AAA_14,NACHT,IstB_IS21,TIP49,AAA_11,AAA_18	PF4.25,PF13191.2,PF1327.2,PF7728.1,PF13671.2,PF5496.8,PF13481.2,PF13479.2,PF1341.2,PF2367.13,PF7724.1,PF13245.2,PF91.18,PF13173.2,PF5729.8,PF1695.13,PF668.9,PF1386.2,PF13238.2
NEDG_00547	453	42935	43387	-1	2	hypothetical protein					4	o4-26i28-50o60-82i103-122o
NEDG_00548	1020	43459	44478	1	2	hypothetical protein
NEDG_00549	531	44608	45138	1	2	RP-L18e	large subunit ribosomal protein L18e	Ribosomal_L18e	PF828.15
NEDG_00550	945	45173	46117	1	2	RFC2_4	replication factor C subunit 2/4	DNA_pol3_delta2,AAA,AAA_16,Rep_fac_C,AAA_5,AAA_22,AAA_14,AAA_17,RuvB_N,AAA_18,IstB_IS21,Sigma54_activ_2,Mg_chelatase,TIP49,AAA_25,AAA_1,AAA_2,ABC_tran,AAA_19,AAA_11	PF13177.2,PF4.25,PF13191.2,PF8542.7,PF7728.1,PF1341.2,PF13173.2,PF1327.2,PF5496.8,PF13238.2,PF1695.13,PF14532.2,PF178.17,PF668.9,PF13481.2,PF12846.3,PF7724.1,PF5.23,PF13245.2,PF1386.2
NEDG_00551	411	46275	46685	1	2	hypothetical protein		DUF4477	PF1478.2
NEDG_00552	2430	46900	49329	-1	2	HSPA1_8	heat shock 7kDa protein 1/8	HSP7	PF12.16	Y	1	i7-24o
NEDG_00553	1380	49521	50900	1	2	PUS10	tRNA pseudouridine synthase 1 [EC:5.4.99.-]
NEDG_00554	759	50924	51682	1	2	hypothetical protein		ORC2	PF484.1
NEDG_00555	987	51716	52702	-1	2	hypothetical protein
NEDG_00556	291	52708	52998	-1	2	hypothetical protein		G-patch	PF1585.19
NEDG_00557	567	53038	53604	1	2	GINS2	GINS complex subunit 2	Sld5	PF5916.7
NEDG_00558	1581	53614	55194	-1	2	hypothetical protein
NEDG_00559	1143	55228	56370	1	2	hypothetical protein		zf-CHY	PF5495.8
NEDG_00560	468	56379	56846	-1	2	hypothetical protein
NEDG_00561	1365	56937	58301	-1	2	hypothetical protein
NEDG_00562	774	58650	59423	-1	2	hypothetical protein		LRR_8	PF13855.2
NEDG_00563	3090	59468	62557	1	2	SKI2	antiviral helicase SKI2 [EC:3.6.4.-]	DSHCT,DEAD,Helicase_C,ResIII	PF8148.8,PF27.25,PF271.27,PF4851.11
NEDG_00564	825	62571	63395	-1	2	hypothetical protein		Plus-3	PF3126.14
NEDG_00565	687	63433	64119	1	2	hypothetical protein		Peptidase_C65,OTU	PF1275.5,PF2338.15
NEDG_00566	2910	64173	67082	1	2	hypothetical protein		C2,SMP_LBD	PF168.26,PF1747.1		2	o45-67i74-93o
NEDG_00567	651	67475	68125	-1	2	RP-L10Ae	large subunit ribosomal protein L1Ae	Ribosomal_L1	PF687.17
NEDG_00568	1992	68176	70167	-1	2	ERCC3	DNA excision repair protein ERCC-3 [EC:3.6.4.12]	ERCC3_RAD25_C,Helicase_C_3,ResIII,Helicase_C,SNF2_N,DEAD	PF1623.1,PF13625.2,PF4851.11,PF271.27,PF176.19,PF27.25
NEDG_00569	1227	70559	71785	1	2	hypothetical protein		HTH_9	PF8221.7
NEDG_00570	660	71855	72514	1	2	hypothetical protein				Y
NEDG_00571	1734	72769	74502	-1	2	pepP	Xaa-Pro aminopeptidase [EC:3.4.11.9]	Peptidase_M24,Creatinase_N_2,Creatinase_N,Peptidase_M24_C	PF557.2,PF16189.1,PF1321.14,PF16188.1
NEDG_00572	726	74609	75334	-1	2	DCP2	mRNA-decapping enzyme subunit 2 [EC:3.6.1.62]	DCP2,NUDIX	PF526.9,PF293.24
NEDG_00573	300	75397	75696	-1	2	hypothetical protein
NEDG_00574	1224	75885	77108	1	2	hypothetical protein		WD4,WD4_like,Nup16,Nucleoporin_N	PF4.28,PF175.1,PF11715.4,PF881.7
NEDG_00575	3168	77130	80297	-1	2	COPA	coatomer protein complex, subunit alpha (xenin)	Coatomer_WDAD,WD4,COPI_C,WD4_like	PF453.1,PF4.28,PF6957.7,PF175.1
NEDG_00576	834	80710	81543	-1	2	hypothetical protein				Y	1	i257-276o
NEDG_00577	543	81806	82348	-1	2	hypothetical protein		TBCC	PF7986.8
NEDG_00578	972	82460	83431	-1	2	hypothetical protein		Septin	PF735.14
NEDG_00579	957	83600	84556	1	2	hypothetical protein		Y_phosphatase,DSPc	PF12.23,PF782.16
NEDG_00580	1380	84575	85954	-1	2	hypothetical protein		XPG_N,XPG_I,5_3_exonuc	PF752.13,PF867.14,PF1367.16
NEDG_00581	1350	87018	88367	1	2	hypothetical protein				Y			yes
NEDG_00582	663	88600	89262	-1	2	rpe	ribulose-phosphate 3-epimerase [EC:5.1.3.1]	Ribul_P_3_epim	PF834.15
NEDG_00583	684	89289	89972	-1	2	hypothetical protein
NEDG_00584	525	90047	90571	-1	2	RP-L19e	large subunit ribosomal protein L19e	Ribosomal_L19e	PF128.16
NEDG_00585	462	90610	91071	-1	2	ERV1	mitochondrial FAD-linked sulfhydryl oxidase [EC:1.8.3.2]	Evr1_Alr	PF4777.9		1	o5-24i
NEDG_00586	711	91084	91794	-1	2	hypothetical protein					1	i21-43o
NEDG_00587	939	91986	92924	1	2	TFIIB	transcription initiation factor TFIIB	TFIIB,TF_Zn_Ribbon	PF382.15,PF8271.8
NEDG_00588	465	93018	93482	-1	2	RP-S18e	small subunit ribosomal protein S18e	Ribosomal_S13	PF416.18
NEDG_00589	1353	93535	94887	-1	2	hypothetical protein		PTR2,MFS_1	PF854.17,PF769.12		10	i21-43o58-77i82-104o114-136i149-171o191-213i329-351o361-383i390-409o424-441i
NEDG_00590	885	94935	95819	1	2	E1.1.1.102	3-dehydrosphinganine reductase [EC:1.1.1.12]	adh_short,adh_short_C2,KR,Epimerase	PF16.21,PF13561.2,PF8659.6,PF137.17		1	o4-20i
NEDG_00591	3063	95940	99002	1	2	hypothetical protein		TPR_19,TPR_16,TPR_11,TPR_2	PF14559.2,PF13432.2,PF13414.2,PF7719.13
NEDG_00592	1131	99256	100386	-1	2	hypothetical protein		HUN	PF8729.6
NEDG_00593	1134	100531	101664	1	2	hypothetical protein		SAS-6_N	PF16531.1
NEDG_00594	1776	101758	103533	1	2	hypothetical protein				Y
NEDG_00595	963	103694	104656	1	2	hypothetical protein
NEDG_00596	948	104653	105600	-1	2	hypothetical protein				Y	1	o282-304i
NEDG_00597	603	105676	106278	-1	2	E2.7.4.8	guanylate kinase [EC:2.7.4.8]	Guanylate_kin,AAA_17,AAA_18,AAA_22,ABC_tran,Arch_ATPase,AAA_33,AAA_16	PF625.17,PF1327.2,PF13238.2,PF1341.2,PF5.23,PF1637.14,PF13671.2,PF13191.2
NEDG_00598	2364	106438	108801	-1	2	VCP	transitional endoplasmic reticulum ATPase	AAA,AAA_2,AAA_16,RuvB_N,AAA_33,AAA_17,AAA_5,AAA_22,TIP49,AAA_14,AAA_19,Mg_chelatase,IstB_IS21,Viral_helicase1,RNA_helicase,AAA_18,AAA_25,Arch_ATPase,CDC48_N,AAA_28,ResIII,Sigma54_activat,Parvo_NS1,AAA_11,TsaE,ABC_tran,DUF275,PhoH,KaiC,AAA_3,NACHT,Bac_DnaA	PF4.25,PF7724.1,PF13191.2,PF5496.8,PF13671.2,PF1327.2,PF7728.1,PF1341.2,PF668.9,PF13173.2,PF13245.2,PF178.17,PF1695.13,PF1443.14,PF91.18,PF13238.2,PF13481.2,PF1637.14,PF2359.14,PF13521.2,PF4851.11,PF158.22,PF157.13,PF1386.2,PF2367.13,PF5.23,PF9848.5,PF2562.12,PF6745.9,PF7726.7,PF5729.8,PF38.14
NEDG_00599	270	108833	109102	1	2	hypothetical protein		Cyt-b5	PF173.24
NEDG_00600	1545	109113	110657	1	2	hypothetical protein		MS_channel	PF924.14		6	o10-29i36-58o87-109i281-300o315-337i358-380o
NEDG_00601	1050	110718	111767	1	2	hypothetical protein		WD4_like	PF175.1
NEDG_00602	945	111792	112736	1	2	ALKBH1	alkylated DNA repair protein alkB homolog 1 [EC:1.14.11.- 4.2.99.18]	2OG-FeII_Oxy_2	PF13532.2
NEDG_00603	1164	112773	113936	1	2	CLP1	polyribonucleotide 5'-hydroxyl-kinase [EC:2.7.1.78]	CLP1_P,CLP1_N,Clp1	PF16575.1,PF16573.1,PF687.1
NEDG_00604	1752	113970	115721	1	2	hypothetical protein
NEDG_00605	888	115872	116759	1	2	RP-L5e	large subunit ribosomal protein L5e	Ribosomal_L18p,Ribosomal_L18_c	PF861.18,PF1424.2
NEDG_00606	555	117027	117581	-1	2	hypothetical protein					5	i51-73o77-99i106-128o133-152i164-183o
NEDG_00607	378	117609	117986	1	2	TAF11	transcription initiation factor TFIID subunit 11	TAFII28	PF4719.1
NEDG_00608	1794	118003	119796	1	2	hypothetical protein		RabGAP-TBC	PF566.14
NEDG_00609	555	119884	120438	-1	2	AK6	adenylate kinase [EC:2.7.4.3]	AAA_18,AAA_17,AAA_33,AAA,AAA_28,dNK	PF13238.2,PF1327.2,PF13671.2,PF4.25,PF13521.2,PF1712.15
NEDG_00610	2148	120480	122627	1	2	hypothetical protein
NEDG_00611	471	123377	123847	1	2	hypothetical protein
NEDG_00612	3060	123997	127056	1	2	hypothetical protein		DUF2428	PF135.5
NEDG_00613	2034	127141	129174	-1	2	hypothetical protein		UCH	PF443.25
NEDG_00614	1419	129436	130854	1	2	EEF1A	elongation factor 1-alpha	GTP_EFTU,GTP_EFTU_D3,GTP_EFTU_D2,MMR_HSR1,Gtr1_RagA	PF9.23,PF3143.13,PF3144.21,PF1926.19,PF467.8
NEDG_00615	390	130943	131332	1	2	hypothetical protein
NEDG_00616	1056	131324	132379	-1	2	PELO	protein pelota	eRF1_1,eRF1_3	PF3463.11,PF3465.11
NEDG_00617	1050	132409	133458	1	2	KTR1_3	alpha 1,2-mannosyltransferase [EC:2.4.1.-]	Glyco_transf_15	PF1793.12	Y
NEDG_00618	1365	133459	134823	-1	2	PIGW	phosphatidylinositol glycan, class W [EC:2.3.-.-]	GWT1	PF6423.8		8	i13-32o47-69i152-170o180-202i300-322o332-354i361-383o425-447i
NEDG_00619	2763	134848	137610	1	2	VARS	valyl-tRNA synthetase [EC:6.1.1.9]	tRNA-synt_1,Anticodon_1,tRNA-synt_1g,tRNA-synt_1_2,tRNA-synt_1b	PF133.18,PF8264.9,PF9334.7,PF1363.2,PF579.21
NEDG_00620	720	137624	138343	-1	2	hypothetical protein		UPF121	PF3661.9		4	i20-42o47-66i85-107o158-180i
NEDG_00621	372	138390	138761	1	2	EIF1A	translation initiation factor 1A	eIF-1a	PF1176.15
NEDG_00622	1764	138982	140745	-1	2	hypothetical protein				Y			yes
NEDG_00623	1800	140879	142678	1	2	hypothetical protein		zf-RING_2	PF13639.2				yes + RING domain
NEDG_00624	1107	142853	143959	-1	2	SMARCD	SWI/SNF-related matrix-associated actin-dependent regulator of chromatin subfamily D	SWIB	PF221.14
NEDG_00625	894	143989	144882	-1	2	hypothetical protein		Sin_N	PF481.9
NEDG_00626	2547	144997	147543	-1	2	UBE4B	ubiquitin conjugation factor E4 B [EC:2.3.2.27]	Ufd2P_core,U-box	PF148.5,PF4564.11
NEDG_00627	1155	147593	148747	1	2	CDC20	cell division cycle 2, cofactor of APC complex	WD4,Ge1_WD4	PF4.28,PF16529.1
NEDG_00628	1341	148787	150127	-1	2	hypothetical protein					5	i225-247o277-299i320-342o357-379i392-414o
NEDG_00629	918	150314	151231	1	2	hypothetical protein		Acyltransferase	PF1553.17		2	o15-37i50-67o
NEDG_00630	519	151279	151797	-1	2	E1.11.1.15	peroxiredoxin (alkyl hydroperoxide reductase subunit C) [EC:1.11.1.15]	AhpC-TSA,Redoxin	PF578.17,PF8534.6
NEDG_00631	495	151829	152323	1	2	hypothetical protein					2	i41-63o78-100i
NEDG_00632	393	152349	152741	1	2	RP-S12e	small subunit ribosomal protein S12e	Ribosomal_L7Ae	PF1248.22
NEDG_00633	1569	152779	154347	1	2	MRD1	multiple RNA-binding domain-containing protein 1	RRM_1,RRM_6,RRM_5,RRM_7	PF76.18,PF14259.2,PF13893.2,PF16367.1
NEDG_00634	321	154415	154735	-1	2	RP-L30e	large subunit ribosomal protein L3e	Ribosomal_L7Ae	PF1248.22
NEDG_00635	285	154770	155054	1	2	hypothetical protein
NEDG_00636	390	155080	155469	1	2	ATPeV1F	V-type H+-transporting ATPase subunit F	ATP-synt_F	PF199.13
NEDG_00637	489	155509	155997	-1	2	hypothetical protein		MAD,DUF257	PF5557.9,PF1828.4
NEDG_00638	432	156026	156457	-1	2	RP-S16e	small subunit ribosomal protein S16e	Ribosomal_S9	PF38.15
NEDG_00639	591	156676	157266	1	2	RP-L13e	large subunit ribosomal protein L13e	Ribosomal_L13e	PF1294.14
NEDG_00640	1695	157314	159008	-1	2	SEC63	translocation protein SEC63	DnaJ	PF226.27	Y	3	i12-34o59-81i179-201o
NEDG_00641	957	159054	160010	1	2	DIM1	18S rRNA (adenine1779-N6/adenine178-N6)-dimethyltransferase [EC:2.1.1.183]	RrnaAD,Methyltransf_18,Methyltransf_26,Methyltransf_11,PCMT,MTS,Methyltransf_23	PF398.16,PF12847.3,PF13659.2,PF8241.8,PF1135.15,PF5175.1,PF13489.2
NEDG_00642	315	160041	160355	1	2	RP-L44e	large subunit ribosomal protein L44e	Ribosomal_L44	PF935.15
NEDG_00643	549	160406	160954	1	2	hypothetical protein		DUF59	PF1883.15
NEDG_00644	1668	161107	162774	-1	2	hypothetical protein		Peptidase_S8	PF82.18	Y	1	o516-538i
NEDG_00645	321	162815	163135	-1	2	RP-L34e	large subunit ribosomal protein L34e	Ribosomal_L34e	PF1199.14
NEDG_00646	354	163319	163672	1	2	hypothetical protein		Swi5	PF761.7
NEDG_00647	483	163870	164352	1	2	NAA20	N-terminal acetyltransferase B complex catalytic subunit [EC:2.3.1.88]	Acetyltransf_1	PF583.2
NEDG_00648	1266	164406	165671	-1	2	hypothetical protein					9	i29-51o61-83i96-115o125-147i168-190o205-224i237-256o266-288i312-334o
NEDG_00649	2064	165888	167951	1	2	hypothetical protein		UCH	PF443.25	Y	1	i5-27o
NEDG_00650	2826	168391	171216	1	2	DRS2	phospholipid-transporting ATPase [EC:3.6.3.1]	Hydrolase,PhoLip_ATPase_C,PhoLip_ATPase_N,HAD,E1-E2_ATPase,Hydrolase_3	PF72.22,PF16212.1,PF1629.1,PF1271.3,PF122.16,PF8282.8		10	i41-58o63-85i259-281o296-318i745-767o777-799i811-833o843-865i870-892o896-918i
NEDG_00651	249	171218	171466	-1	2	hypothetical protein		zf-C3HC4_3,zf-CCCH	PF1392.2,PF642.2
NEDG_00652	729	171677	172405	1	2	hypothetical protein				Y	7	i9-26o30-49i62-79o94-116i137-159o179-201i208-230o
NEDG_00653	792	172426	173217	-1	2	hypothetical protein		Sad1_UNC	PF7738.9		1	i57-76o
NEDG_00654	360	173223	173582	1	2	hypothetical protein
NEDG_00655	2601	173652	176252	1	2	hypothetical protein
NEDG_00656	516	176291	176806	-1	2	hypothetical protein		DUF599	PF1725.1		1	o4-26i
NEDG_00657	801	176837	177637	1	2	hypothetical protein		Methyltransf_23,Methyltransf_31,Methyltransf_11,Methyltransf_18,Methyltransf_12,Methyltransf_25	PF13489.2,PF13847.2,PF8241.8,PF12847.3,PF8242.8,PF13649.2
NEDG_00658	417	177688	178104	1	2	RP-L32e	large subunit ribosomal protein L32e	Ribosomal_L32e	PF1655.14
NEDG_00659	1407	178145	179551	-1	2	REX1	RNA exonuclease 1 [EC:3.1.-.-]
NEDG_00660	699	179688	180386	-1	2	birA	BirA family transcriptional regulator, biotin operon repressor / biotin-[acetyl-CoA-carboxylase] ligase [EC:6.3.4.15]	BPL_LplA_LipB	PF399.15
NEDG_00661	753	180499	181251	1	2	coaE	dephospho-CoA kinase [EC:2.7.1.24]	CoaE	PF1121.16		1	i193-215o
NEDG_00662	342	181323	181664	-1	2	RP-S10e	small subunit ribosomal protein S1e	S1_plectin	PF351.11
NEDG_00663	354	181923	182276	1	2	hypothetical protein		Fer2	PF111.23
NEDG_00664	300	182273	182572	1	2	INO80C	INO8 complex subunit C	YL1_C	PF8265.7
NEDG_00665	603	182583	183185	-1	2	RP-L13Ae	large subunit ribosomal protein L13Ae	Ribosomal_L13	PF572.14
NEDG_00666	801	183284	184084	-1	2	RPF2	ribosome production factor 2
NEDG_00667	1194	184286	185479	-1	2	hypothetical protein		Rad21_Rec8_N,Rad21_Rec8	PF4825.9,PF4824.12
NEDG_00668	765	185829	186593	-1	2	hypothetical protein		Nse4_C	PF8743.6
NEDG_00669	750	186609	187358	1	2	DPH6	diphthine-ammonia ligase [EC:6.3.1.14]	Diphthami_syn_2	PF192.13
NEDG_00670	804	187527	188330	-1	2	hypothetical protein
NEDG_00671	1479	188347	189825	1	2	G6PD	glucose-6-phosphate 1-dehydrogenase [EC:1.1.1.49 1.1.1.363]	G6PD_C,G6PD_N	PF2781.12,PF479.18
NEDG_00672	1053	189895	190947	-1	2	hypothetical protein				Y	1	i7-29o
NEDG_00673	675	190974	191648	-1	2	PSMB5	2S proteasome subunit beta 5 [EC:3.4.25.1]	Proteasome	PF227.22
NEDG_00674	732	191671	192402	-1	2	PSMA2	2S proteasome subunit alpha 2 [EC:3.4.25.1]	Proteasome	PF227.22
NEDG_00675	4428	192437	196864	1	2	RPA1	DNA-directed RNA polymerase I subunit RPA1 [EC:2.7.7.6]	RNA_pol_Rpb1_5,RNA_pol_Rpb1_2,RNA_pol_Rpb1_1,RNA_pol_Rpb1_3,RNA_pol_Rpb1_4	PF4998.13,PF623.16,PF4997.8,PF4983.14,PF5.13
NEDG_00676	1224	196959	198182	-1	2	ABHD1_3	abhydrolase domain-containing protein 1/3	Abhydrolase_5,Abhydrolase_1,Abhydrolase_6,Hydrolase_4	PF12695.3,PF561.16,PF12697.3,PF12146.4		1	i25-47o
NEDG_00677	1032	198210	199241	1	2	hypothetical protein		Tau95	PF9734.5
NEDG_00678	543	199396	199938	-1	2	RP-L6e	large subunit ribosomal protein L6e
NEDG_00679	1173	200178	201350	-1	2	PSMC5	26S proteasome regulatory subunit T6	AAA,AAA_5,AAA_2,AAA_16,AAA_22,RuvB_N,AAA_17,AAA_19,AAA_33	PF4.25,PF7728.1,PF7724.1,PF13191.2,PF1341.2,PF5496.8,PF1327.2,PF13245.2,PF13671.2
NEDG_00680	1824	201419	203242	1	2	RARS	arginyl-tRNA synthetase [EC:6.1.1.19]	tRNA-synt_1d,DALR_1	PF75.15,PF5746.11
NEDG_00681	582	203305	203886	1	2	ALG14	beta-1,4-N-acetylglucosaminyltransferase [EC:2.4.1.141]	Alg14	PF866.7
NEDG_00682	1752	203953	205704	-1	2	hypothetical protein					1	o546-568i
NEDG_00683	2166	205743	207908	-1	2	hypothetical protein					1	i12-34o
NEDG_00684	1284	207938	209221	-1	2	CTDP1	RNA polymerase II subunit A C-terminal domain phosphatase [EC:3.1.3.16]	NIF	PF331.14
NEDG_00685	1599	209659	211257	1	2	CCT1	T-complex protein 1 subunit alpha	Cpn6_TCP1,BDV_P24	PF118.2,PF6595.7
NEDG_00686	309	211434	211742	1	2	hypothetical protein				Y	2	i9-31o72-94i
NEDG_00687	480	211796	212275	-1	2	hypothetical protein
NEDG_00688	939	212305	213243	-1	2	RFC2_4	replication factor C subunit 2/4	DNA_pol3_delta2,RuvB_N,AAA,Rad17,AAA_22,AAA_16,AAA_assoc_2,DNA_pol3_delta,AAA_14,AAA_19	PF13177.2,PF5496.8,PF4.25,PF3215.11,PF1341.2,PF13191.2,PF16193.1,PF6144.9,PF13173.2,PF13245.2
NEDG_00689	477	213324	213800	-1	2	hypothetical protein		zf-Nse,zf-RING_UBOX	PF11789.4,PF13445.2
NEDG_00690	708	214955	215662	1	2	hypothetical protein		Glyco_hydro_19	PF182.15
NEDG_00691	1224	215670	216893	-1	2	MYST2	histone acetyltransferase MYST2 [EC:2.3.1.48]	MOZ_SAS	PF1853.14
NEDG_00692	330	216916	217245	1	2	UTP11	U3 small nucleolar RNA-associated protein 11	Utp11	PF3998.9
NEDG_00693	291	217356	217646	-1	2	hypothetical protein		DsbB	PF26.12		2	o5-27i36-58o
NEDG_00694	1278	217929	219206	1	2	hypothetical protein					1	i12-31o
NEDG_00695	807	219379	220185	-1	2	ENP1	essential nuclear protein 1	Bystin	PF5291.7
NEDG_00696	201	220221	220421	1	2	RP-S28e	small subunit ribosomal protein S28e	Ribosomal_S28e	PF12.14
NEDG_00697	798	220508	221305	-1	2	hypothetical protein		GLE1	PF7817.9
NEDG_00698	1890	221321	223210	1	2	hypothetical protein		Ribonuc_2-5A	PF6479.8	Y	1	i227-249o
NEDG_00699	837	223260	224096	1	2	RIOK2	RIO kinase 2 [EC:2.7.11.1]	RIO1,Rio2_N,Kdo,APH	PF1163.18,PF922.7,PF6293.1,PF1636.19
NEDG_00700	1659	224243	225901	-1	2	hypothetical protein		LsmAD	PF6741.9
NEDG_00701	579	225945	226523	1	2	RRP40	exosome complex component RRP4
NEDG_00702	741	226594	227334	-1	2	RP-S3e	small subunit ribosomal protein S3e	Ribosomal_S3_C	PF189.16
NEDG_00703	354	227354	227707	1	2	hypothetical protein		DUF51	PF1729.1
NEDG_00704	3024	228432	231455	1	2	hypothetical protein		DEAD,Sec63,ResIII,Helicase_C,AAA_19	PF27.25,PF2889.12,PF4851.11,PF271.27,PF13245.2
NEDG_00705	2925	231575	234499	-1	2	E3.6.3.1	phospholipid-translocating ATPase [EC:3.6.3.1]	PhoLip_ATPase_C,E1-E2_ATPase,HAD,Hydrolase,PhoLip_ATPase_N,Cation_ATPase,DUF1418	PF16212.1,PF122.16,PF1271.3,PF72.22,PF1629.1,PF13246.2,PF7214.8		9	i50-72o82-104i281-303o307-329i775-797o801-820i849-871o876-898i940-957o
NEDG_00706	1026	234606	235631	1	2	hypothetical protein
NEDG_00707	735	235653	236387	-1	2	hypothetical protein
NEDG_00708	606	236986	237591	-1	2	hypothetical protein		Ras,Roc,Arf,Gtr1_RagA,MMR_HSR1,GTP_EFTU,DUF258,FeoB_N,AAA_16,AAA_24,SRPRB	PF71.18,PF8477.9,PF25.17,PF467.8,PF1926.19,PF9.23,PF3193.12,PF2421.14,PF13191.2,PF13479.2,PF9439.6
NEDG_00709	1029	237604	238632	-1	2	hypothetical protein
NEDG_00710	678	238646	239323	1	2	RRP45	exosome complex component RRP45
NEDG_00711	504	239496	239999	1	2	hypothetical protein		RRM_1,RRM_5	PF76.18,PF13893.2
NEDG_00712	981	240068	241048	-1	2	hypothetical protein
NEDG_00713	1698	241101	242798	1	2	PPP2R1	serine/threonine-protein phosphatase 2A regulatory subunit A	HEAT_2,HEAT,CLASP_N	PF13646.2,PF2985.18,PF12348.4
NEDG_00714	1413	242872	244284	-1	2	EIF4A3	ATP-dependent RNA helicase [EC:3.6.4.13]	DEAD,Helicase_C	PF27.25,PF271.27
NEDG_00715	756	244411	245166	-1	2	hypothetical protein		LSM14	PF1271.3
NEDG_00716	855	245187	246041	1	2	hypothetical protein		GDPD	PF39.13
NEDG_00717	363	246093	246455	-1	2	hypothetical protein
NEDG_00718	1320	246430	247749	-1	2	PIGA	phosphatidylinositol glycan, class A [EC:2.4.1.198]	Glycos_transf_1,PIGA,Glyco_transf_4,Glyco_trans_1_4,Glyco_trans_4_4,Glyco_trans_4_2	PF534.16,PF8288.8,PF13439.2,PF13692.2,PF13579.2,PF13477.2		2	i78-100o410-429i
NEDG_00719	2064	247895	249958	1	2	POMT	dolichyl-phosphate-mannose-protein mannosyltransferase [EC:2.4.1.19]	PMT,PMT_4TMC,MIR	PF2366.14,PF16192.1,PF2815.15		9	i124-143o148-170i175-192o215-237i250-272o557-579i596-613o618-637i644-666o
NEDG_00720	1101	250046	251146	1	2	CSNK1	casein kinase 1 [EC:2.7.11.1]	Pkinase,Pkinase_Tyr,Kdo	PF69.21,PF7714.13,PF6293.1
NEDG_00721	1383	251298	252680	-1	2	PGD	6-phosphogluconate dehydrogenase [EC:1.1.1.44 1.1.1.343]	6PGD,NAD_binding_2,F42_oxidored,3HCDH_N,Shikimate_DH	PF393.15,PF3446.11,PF387.13,PF2737.14,PF1488.16
NEDG_00722	615	252703	253317	1	2	hypothetical protein
NEDG_00723	1776	253489	255264	-1	2	hypothetical protein		zf-C3HC4,zf-C3HC4_3,zf-RING_2	PF97.21,PF1392.2,PF13639.2				yes + RING domain
NEDG_00724	576	255396	255971	1	2	hypothetical protein		PAP2	PF1569.17		4	i5-24o39-58i148-167o171-190i
NEDG_00725	1941	256064	258004	1	2	DNM1L	dynamin 1-like protein [EC:3.6.5.5]	Dynamin_N,Dynamin_M,GED,MMR_HSR1	PF35.19,PF131.16,PF2212.14,PF1926.19
NEDG_00726	852	258144	258995	1	2	UBQLN	ubiquilin	ubiquitin	PF24.19
NEDG_00727	2739	259071	261809	-1	2	IQGAP2_3	Ras GTPase-activating-like protein IQGAP2/3	CH,RasGAP	PF37.27,PF616.15
NEDG_00728	984	261887	262870	1	2	PPID	peptidyl-prolyl isomerase D [EC:5.2.1.8]	Pro_isomerase	PF16.17	Y
NEDG_00729	1749	262912	264660	-1	2	hypothetical protein		Spc97_Spc98	PF413.9
NEDG_00730	909	264833	265741	-1	2	hypothetical protein		Noc2	PF3715.9		1	o150-169i
NEDG_00731	585	265763	266347	-1	2	hypothetical protein		PHD,ING	PF628.25,PF12998.3
NEDG_00732	474	266676	267149	1	2	hypothetical protein				Y
NEDG_00733	312	269716	270027	1	2	hypothetical protein				Y	1	o10-27i
NEDG_00734	1737	270415	272151	1	2	hypothetical protein					8	i30-52o72-94i130-152o157-179i206-228o238-260i384-406o497-519i
NEDG_00735	1380	272181	273560	-1	2	DDX10	ATP-dependent RNA helicase DDX1/DBP4 [EC:3.6.4.13]	DEAD,Helicase_C,ResIII,AAA_22	PF27.25,PF271.27,PF4851.11,PF1341.2
NEDG_00736	411	273585	273995	1	2	TAF9B	transcription initiation factor TFIID subunit 9B	TFIID-31kDa,Bromo_TP	PF2291.11,PF7524.9
NEDG_00737	336	274019	274354	-1	2	hypothetical protein		CIAPIN1	PF593.9
NEDG_00738	1176	274413	275588	1	2	hypothetical protein		Aa_trans	PF149.14		10	o15-37i42-64o79-101i114-136o146-168i221-243o263-285i306-328o332-354i367-388o
NEDG_00739	1269	275710	276978	1	2	ALR	magnesium transporter	CorA	PF1544.14		2	i357-379o389-411i
NEDG_00740	1785	277035	278819	1	2	hypothetical protein		HEAT_2	PF13646.2
NEDG_00741	2043	278943	280985	-1	2	UPF1	regulator of nonsense transcripts 1 [EC:3.6.4.-]	AAA_12,AAA_11,AAA_3,AAA_19,Viral_helicase1,PhoH,Helicase_RecD,DUF275	PF1387.2,PF1386.2,PF1364.2,PF13245.2,PF1443.14,PF2562.12,PF5127.1,PF9848.5
NEDG_00742	1644	281013	282656	1	2	hypothetical protein
NEDG_00743	918	282710	283627	1	2	hypothetical protein
NEDG_00744	1281	283663	284943	1	2	hypothetical protein
NEDG_00745	396	285101	285496	1	2	hypothetical protein				Y	1	o106-128i
NEDG_00746	207	285511	285717	-1	2	hypothetical protein
NEDG_00747	840	285727	286566	1	2	hypothetical protein
NEDG_00748	480	286638	287117	-1	2	hypothetical protein
NEDG_00749	693	287586	288278	1	2	hypothetical protein
NEDG_00750	1731	288382	290112	-1	2	hypothetical protein				Y			yes + RING domain
NEDG_00751	1254	290218	291471	-1	2	hypothetical protein		PPTA	PF1239.18
NEDG_00752	1530	291530	293059	-1	2	hypothetical protein
NEDG_00753	459	293107	293565	1	2	RP-S27Ae	small subunit ribosomal protein S27Ae	ubiquitin,Rad6-SLD,Ribosomal_S27,Ubiquitin_2	PF24.19,PF11976.4,PF1599.15,PF1456.2
NEDG_00754	687	293589	294275	-1	2	PSMA7	2S proteasome subunit alpha 4 [EC:3.4.25.1]	Proteasome,Proteasome_A_N	PF227.22,PF1584.5
NEDG_00755	1026	294788	295813	-1	2	E2.7.1.20	adenosine kinase [EC:2.7.1.2]	PfkB	PF294.2	Y
NEDG_00756	1212	296011	297222	1	2	RABGGTB	geranylgeranyl transferase type-2 subunit beta [EC:2.5.1.6]	Prenyltrans	PF432.17
NEDG_00757	804	297182	297985	-1	2	hypothetical protein		DUF1749,Abhydrolase_5,Hydrolase_4	PF8538.6,PF12695.3,PF12146.4
NEDG_00758	294	297993	298286	1	2	hypothetical protein
NEDG_00759	2190	298348	300537	-1	2	SEC24	protein transport protein SEC24	Sec23_BS,Gelsolin,Sec23_helical	PF833.8,PF626.18,PF4815.11
NEDG_00760	1980	300603	302582	1	2	NSF	vesicle-fusing ATPase [EC:3.6.4.6]	AAA,AAA_22,AAA_17,AAA_2,AAA_5,AAA_18,RNA_helicase,AAA_14,AAA_16,RuvB_N,AAA_33,AAA_19,TsaE,AAA_3,Mg_chelatase,ABC_tran,NB-ARC,Sigma54_activat,IstB_IS21,TIP49,AAA_25,AAA_28,AAA_24,KaiC,NTPase_1,Arch_ATPase	PF4.25,PF1341.2,PF1327.2,PF7724.1,PF7728.1,PF13238.2,PF91.18,PF13173.2,PF13191.2,PF5496.8,PF13671.2,PF13245.2,PF2367.13,PF7726.7,PF178.17,PF5.23,PF931.18,PF158.22,PF1695.13,PF668.9,PF13481.2,PF13521.2,PF13479.2,PF6745.9,PF3266.11,PF1637.14
NEDG_00761	2244	302852	305095	-1	2	MCM4	DNA replication licensing factor MCM4 [EC:3.6.4.12]	MCM,MCM_N,AAA_5,Mg_chelatase,AAA_3	PF493.19,PF14551.2,PF7728.1,PF178.17,PF7726.7
NEDG_00762	825	305171	305995	-1	2	hypothetical protein					1	i253-272o
NEDG_00763	2007	306191	308197	1	2	hypothetical protein		ANAPC3	PF12895.3
NEDG_00764	2118	308421	310538	-1	2	htpG	molecular chaperone HtpG	HSP9,HATPase_c,HATPase_c_3	PF183.14,PF2518.22,PF13589.2
NEDG_00765	513	310719	311231	-1	2	hypothetical protein
NEDG_00766	2076	311247	313322	1	2	hypothetical protein		Helicase_C_2,DEAD_2,AAA_19,ResIII,AAA_11,DEAD	PF1337.2,PF6733.11,PF13245.2,PF4851.11,PF1386.2,PF27.25
NEDG_00767	1701	313474	315174	1	2	hypothetical protein					3	o392-414i435-454o504-523i
NEDG_00768	618	315401	316018	1	2	hypothetical protein
NEDG_00769	594	315987	316580	1	2	hypothetical protein
NEDG_00770	528	316963	317490	-1	2	hypothetical protein		zf-C3HC4,zf-C3HC4_3,zf-RING_2,zf-RING_4	PF97.21,PF1392.2,PF13639.2,PF1457.2				yes + RING domain
NEDG_00771	1062	317661	318722	-1	2	hypothetical protein				Y	1	i12-34o	yes
NEDG_00772	1182	318952	320133	-1	2	PFS2	polyadenylation factor subunit 2	WD4,eIF2A,Ge1_WD4	PF4.28,PF8662.7,PF16529.1
NEDG_00773	1251	320164	321414	1	2	UTP7	U3 small nucleolar RNA-associated protein 7	BING4CT	PF8149.7
NEDG_00774	477	321430	321906	-1	2	hypothetical protein		PRA1	PF328.15		3	i57-88o108-122i127-149o
NEDG_00775	513	322325	322837	-1	2	hypothetical protein
NEDG_00776	1836	323009	324844	1	2	LIG1	DNA ligase 1 [EC:6.5.1.1 6.5.1.6 6.5.1.7]	DNA_ligase_A_M,DNA_ligase_A_N,DNA_ligase_A_C	PF168.17,PF4675.1,PF4679.11
NEDG_00777	2103	325017	327119	1	2	SEC24	protein transport protein SEC24	Sec23_trunk,zf-Sec23_Sec24,Sec23_BS	PF4811.11,PF481.11,PF833.8
NEDG_00778	249	327274	327522	-1	2	TAF12	transcription initiation factor TFIID subunit 12	TFIID_2kDa,CBFD_NFYB_HMF,TFIID-31kDa,TFIID-18kDa,Histone	PF3847.9,PF88.19,PF2291.11,PF2269.12,PF125.2
NEDG_00779	984	327530	328513	-1	2	CDK7	cyclin-dependent kinase 7 [EC:2.7.11.22 2.7.11.23]	Pkinase,Pkinase_Tyr	PF69.21,PF7714.13
NEDG_00780	1962	328735	330696	1	2	EARS	glutamyl-tRNA synthetase [EC:6.1.1.17]	tRNA-synt_1c,tRNA-synt_1c_C	PF749.17,PF395.14
NEDG_00781	2817	330724	333540	1	2	YCS4	condensin complex subunit 1	Cnd1,Cnd3,HEAT_2	PF12717.3,PF12719.3,PF13646.2
NEDG_00782	1503	333630	335132	1	2	FARSA	phenylalanyl-tRNA synthetase alpha chain [EC:6.1.1.2]	tRNA-synt_2d,tRNA-synt_2	PF149.16,PF152.16
NEDG_00783	1854	335133	336986	-1	2	hypothetical protein
NEDG_00784	480	336996	337475	-1	2	UBE2M	ubiquitin-conjugating enzyme E2 M	UQ_con	PF179.22
NEDG_00785	585	337519	338103	-1	2	hypothetical protein		DUF589	PF172.1
NEDG_00786	1536	338216	339751	-1	2	RFC1	replication factor C subunit 1	Rad17,BRCT,AAA,RFC1,AAA_22,AAA_19,AAA_assoc_2,Sigma54_activ_2,AAA_14	PF3215.11,PF533.22,PF4.25,PF8519.8,PF1341.2,PF13245.2,PF16193.1,PF14532.2,PF13173.2
NEDG_00787	1449	339851	341299	-1	2	hypothetical protein		Thioredoxin,Thioredoxin_6	PF85.16,PF13848.2	Y
NEDG_00788	2415	341430	343844	1	2	XRN1	5'-3' exoribonuclease 1 [EC:3.1.13.-]	XRN_N	PF3159.14
NEDG_00789	984	344113	345096	1	2	hypothetical protein		Inositol_P	PF459.21
NEDG_00790	3414	345089	348502	-1	2	SMC4	structural maintenance of chromosome 4	SMC_N,SMC_hinge,AAA_23,AAA_21,AAA_29,AAA_15	PF2463.15,PF647.9,PF13476.2,PF1334.2,PF13555.2,PF13175.2
NEDG_00791	1125	348578	349702	-1	2	PIGV	phosphatidylinositol glycan, class V [EC:2.4.1.-]	Mannosyl_trans2,PMT_2	PF4188.9,PF13231.2	Y	6	i88-110o136-158i199-221o253-275i299-321o349-371i
NEDG_00792	1272	349903	351174	1	2	RUVBL1	RuvB-like protein 1 (pontin 52)	TIP49,AAA,AAA_16,AAA_22,RuvB_N	PF668.9,PF4.25,PF13191.2,PF1341.2,PF5496.8
NEDG_00793	1377	351202	352578	1	2	NMD3	nonsense-mediated mRNA decay protein 3	NMD3	PF4981.9
NEDG_00794	654	352747	353400	1	2	hypothetical protein					6	i30-52o76-98i100-118o128-145i152-174o194-216i
NEDG_00795	663	353488	354150	1	2	hypothetical protein				Y
NEDG_00796	549	354277	354825	1	2	hypothetical protein		Use1,DUF227	PF9753.5,PF9972.5		1	o157-179i
NEDG_00797	801	354864	355664	-1	2	PIGK	phosphatidylinositol glycan, class K [EC:2.6.-.-]	Peptidase_C13	PF165.14	Y
NEDG_00798	678	355818	356495	-1	2	hypothetical protein					4	i12-31o46-68i81-103o159-181i
NEDG_00799	426	356649	357074	-1	2	hypothetical protein
NEDG_00800	1599	357172	358770	1	2	PAP	poly(A) polymerase [EC:2.7.7.19]	PAP_central,PAP_RNA-bind,NTP_transf_2,Orthopox_A5L	PF4928.13,PF4926.11,PF199.19,PF6193.7
NEDG_00801	1299	358785	360083	1	2	hypothetical protein					8	i20-42o62-84i97-119o129-146i251-273o283-305i339-361o376-398i
NEDG_00802	1263	360130	361392	-1	2	hypothetical protein					7	o66-88i186-208o223-245i252-274o294-316i336-358o398-417i
NEDG_00803	693	361512	362204	-1	2	hypothetical protein					1	i5-27o
NEDG_00804	1239	362245	363483	-1	2	hypothetical protein					7	o10-32i98-120o147-169i176-198o242-264i297-319o334-356i
NEDG_00805	648	364325	364972	-1	2	trmB	tRNA (guanine-N7-)-methyltransferase [EC:2.1.1.33]	Methyltransf_4,Methyltransf_31,Methyltransf_18,Methyltransf_25,MTS,Methyltransf_11,Methyltransf_12	PF239.13,PF13847.2,PF12847.3,PF13649.2,PF5175.1,PF8241.8,PF8242.8
NEDG_00806	837	364981	365817	-1	2	SLC30A2	solute carrier family 3 (zinc transporter), member 2	Cation_efflux	PF1545.17	Y	6	i5-23o38-60i73-95o110-129i142-164o169-191i
NEDG_00807	360	365863	366222	-1	2	RP-L22e	large subunit ribosomal protein L22e	Ribosomal_L22e	PF1776.13
NEDG_00808	2388	366560	368947	-1	2	MCM2	DNA replication licensing factor MCM2 [EC:3.6.4.12]	MCM,MCM_N,Mg_chelatase,MCM2_N,AAA_5,Sigma54_activat,AAA_3	PF493.19,PF14551.2,PF178.17,PF12619.4,PF7728.1,PF158.22,PF7726.7
NEDG_00809	291	368977	369267	1	2	hypothetical protein		CBFD_NFYB_HMF,Histone	PF88.19,PF125.2
NEDG_00810	2556	369511	372066	1	2	EEF2	elongation factor 2	GTP_EFTU,EFG_IV,EFG_C,GTP_EFTU_D2,EFG_II	PF9.23,PF3764.14,PF679.2,PF3144.21,PF14492.2
NEDG_00811	795	372308	373102	1	2	SEC13	protein transport protein SEC13	WD4	PF4.28
NEDG_00812	3597	373273	376869	1	2	hypothetical protein
NEDG_00813	822	377085	377906	1	2	DPH5	diphthine synthase [EC:2.1.1.98]	TP_methylase	PF59.16
NEDG_00814	1665	378139	379803	1	2	MARS	methionyl-tRNA synthetase [EC:6.1.1.1]	tRNA-synt_1g,tRNA-synt_1,Anticodon_1	PF9334.7,PF133.18,PF8264.9
NEDG_00815	870	379947	380816	1	2	DCPS	m7GpppX diphosphatase [EC:3.6.1.59]	DcpS_C,DcpS	PF11969.4,PF5652.8
NEDG_00816	2535	380941	383475	-1	2	clpB	ATP-dependent Clp protease ATP-binding subunit ClpB	AAA_2,AAA,ClpB_D2-small,AAA_5,AAA_16,Sigma54_activat,DNA_pol3_delta2,IstB_IS21,NACHT,AAA_14,AAA_19,Clp_N,AAA_22,RuvB_N,AAA_1,Mg_chelatase,AAA_17,AAA_25,AAA_18,RNA_helicase,TsaE,TIP49,Roc,DUF258	PF7724.1,PF4.25,PF1431.5,PF7728.1,PF13191.2,PF158.22,PF13177.2,PF1695.13,PF5729.8,PF13173.2,PF13245.2,PF2861.16,PF1341.2,PF5496.8,PF12846.3,PF178.17,PF1327.2,PF13481.2,PF13238.2,PF91.18,PF2367.13,PF668.9,PF8477.9,PF3193.12
NEDG_00817	825	383685	384509	1	2	hypothetical protein		WD4_like	PF175.1
NEDG_00818	1281	384559	385839	1	2	hypothetical protein
NEDG_00819	372	385956	386327	-1	2	RPB9	DNA-directed RNA polymerase II subunit RPB9	RNA_POL_M_15KD	PF215.12
NEDG_00820	306	386338	386643	-1	2	hypothetical protein		Fip1	PF5182.9
NEDG_00821	615	386671	387285	-1	2	RP-L15e	large subunit ribosomal protein L15e	Ribosomal_L15e	PF827.13
NEDG_00822	594	387429	388022	1	2	hypothetical protein		Forkhead	PF25.14
NEDG_00823	438	388156	388593	-1	2	hypothetical protein
NEDG_00824	972	388647	389618	-1	2	hypothetical protein		Utp14	PF4615.9
NEDG_00825	453	389630	390082	1	2	hypothetical protein
NEDG_00826	984	390211	391194	-1	2	hypothetical protein		DUF3449	PF11931.4
NEDG_00827	1461	391217	392677	1	2	hypothetical protein
NEDG_00828	990	392681	393670	-1	2	CDK12_13	cyclin-dependent kinase 12/13 [EC:2.7.11.22 2.7.11.23]	Pkinase,Pkinase_Tyr,Kdo,APH	PF69.21,PF7714.13,PF6293.1,PF1636.19
NEDG_00829	1476	394045	395520	1	2	hypothetical protein
NEDG_00830	717	395570	396286	1	2	cmk	cytidylate kinase [EC:2.7.4.14]	Cytidylate_kin,AAA_17,Cytidylate_kin2,AAA_18,AAA_33	PF2224.14,PF1327.2,PF13189.2,PF13238.2,PF13671.2		1	i43-60o
NEDG_00831	831	396310	397140	1	2	RCD1	CCR4-NOT transcription complex subunit 9	Rcd1	PF478.9
NEDG_00832	1005	397209	398213	1	2	hypothetical protein		PSP1	PF4468.8
NEDG_00833	1194	398262	399455	1	2	RP-L3e	large subunit ribosomal protein L3e	Ribosomal_L3	PF297.18
NEDG_00834	831	399755	400585	-1	2	hypothetical protein
NEDG_00835	2286	400620	402905	-1	2	hypothetical protein
NEDG_00836	1398	403029	404426	-1	2	GDI1_2	Rab GDP dissociation inhibitor	GDI	PF996.14
NEDG_00837	2652	404464	407115	1	2	hypothetical protein					1	i27-49o
NEDG_00838	774	407237	408010	1	2	hypothetical protein					6	i59-81o105-127i134-156o166-188i195-217o232-254i
NEDG_00839	675	408023	408697	1	2	EIF2S2	translation initiation factor 2 subunit 2	eIF-5_eIF-2B	PF1873.13
NEDG_00840	423	408724	409146	1	2	hypothetical protein		Profilin	PF235.15
NEDG_00841	183	409146	409328	1	2	hypothetical protein
NEDG_00842	852	409656	410507	1	2	hypothetical protein		TAP42	PF4177.8
NEDG_00843	639	410526	411164	-1	2	SEC22	vesicle transport protein SEC22	Synaptobrevin	PF957.17		1	o189-211i
NEDG_00844	738	411336	412073	-1	2	RRP8	ribosomal RNA-processing protein 8 [EC:2.1.1.287]	Methyltransf_8,Methyltransf_11,Methyltransf_31,Methyltransf_18,Methyltransf_25	PF5148.11,PF8241.8,PF13847.2,PF12847.3,PF13649.2
NEDG_00845	291	412073	412363	-1	2	PDCD5	programmed cell death protein 5	dsDNA_bind	PF1984.16
NEDG_00846	738	412389	413126	1	2	hypothetical protein
NEDG_00847	576	413233	413808	1	2	hypothetical protein					1	i7-26o
NEDG_00848	1440	413965	415404	1	2	hypothetical protein					5	i292-314o324-346i384-406o416-438i451-473o
NEDG_00849	480	415514	415993	1	2	hypothetical protein
NEDG_00850	1227	416082	417308	-1	2	hypothetical protein		LRR_8,LRR_4,LRR_1,LRR_5,LRR_9	PF13855.2,PF12799.3,PF56.29,PF1336.2,PF1458.2
NEDG_00851	321	417503	417823	-1	2	hypothetical protein
NEDG_00852	1629	417945	419573	1	2	hypothetical protein				Y
NEDG_00853	2445	419681	422125	-1	2	hypothetical protein
NEDG_00854	384	422390	422773	-1	2	MBF1	putative transcription factor	HTH_3,HTH_19	PF1381.18,PF12844.3
NEDG_00855	963	422909	423871	-1	2	PSMC3IP	26S proteasome regulatory subunit, ATPase 3, interacting protein	TBPIP	PF716.9
NEDG_00856	1281	423987	425267	-1	2	TBL1	transducin (beta)-like 1	WD4,LisH,eIF2A	PF4.28,PF8513.7,PF8662.7
NEDG_00857	711	425494	426204	1	2	SEC11	signal peptidase, endoplasmic reticulum-type [EC:3.4.-.-]	Peptidase_S24	PF717.19		1	i158-180o
NEDG_00858	5607	426302	431908	-1	2	PRPF8	pre-mRNA-processing factor 8	PROCN,U5_2-snRNA_bdg,U6-snRNA_bdg,RRM_4,PRO8NT	PF883.7,PF1597.5,PF1596.5,PF1598.5,PF882.7
NEDG_00859	2145	432018	434162	1	2	hypothetical protein		zf-C3HC4_2	PF13923.2	Y	1	i16-38o	yes + RING domain
NEDG_00860	1572	434337	435908	-1	2	gpmI	2,3-bisphosphoglycerate-independent phosphoglycerate mutase [EC:5.4.2.12]	Metalloenzyme,iPGM_N,Phosphodiest,Sulfatase	PF1676.14,PF6415.9,PF1663.18,PF884.19
NEDG_00861	1122	436148	437269	1	2	ALG1	beta-1,4-mannosyltransferase [EC:2.4.1.142]	Glyco_trans_1_4	PF13692.2		2	o62-84i108-130o
NEDG_00862	1017	437366	438382	-1	2	hypothetical protein					2	i13-35o40-62i
NEDG_00863	996	438508	439503	1	2	hypothetical protein		tRNA_bind	PF1588.16
NEDG_00864	729	439573	440301	-1	2	EIF6	translation initiation factor 6	eIF-6,PrpR_N	PF1912.14,PF656.7
NEDG_00865	1248	440339	441586	-1	2	hypothetical protein
NEDG_00866	1248	441800	443047	1	2	NOP58	nucleolar protein 58	Nop,NOP5NT	PF1798.14,PF8156.9
NEDG_00867	792	443301	444092	-1	2	ELP4	elongator complex protein 4	PAXNEB,HPIP	PF5625.7,PF15226.2
NEDG_00868	624	444131	444754	1	2	SOD2	superoxide dismutase, Fe-Mn family [EC:1.15.1.1]	Sod_Fe_C,Sod_Fe_N	PF2777.14,PF81.18
NEDG_00869	1425	445006	446430	1	2	hypothetical protein		TPR_11,ANAPC3,TPR_1,TPR_2	PF13414.2,PF12895.3,PF515.24,PF7719.13
NEDG_00870	612	446546	447157	1	2	tmk	dTMP kinase [EC:2.7.4.9]	Thymidylate_kin,AAA_28	PF2223.13,PF13521.2
NEDG_00871	606	447250	447855	1	2	hypothetical protein
NEDG_00872	1299	447863	449161	-1	2	hypothetical protein
NEDG_00873	3297	449564	452860	-1	2	IARS	isoleucyl-tRNA synthetase [EC:6.1.1.5]	tRNA-synt_1,Anticodon_1,tRNA-synt_1g	PF133.18,PF8264.9,PF9334.7
NEDG_00874	1425	452892	454316	1	2	SRP54	signal recognition particle subunit SRP54	SRP54,SRP_SPB,SRP54_N,cobW	PF448.18,PF2978.15,PF2881.15,PF2492.15
NEDG_00875	732	454474	455205	-1	2	PSMB4	2S proteasome subunit beta 7 [EC:3.4.25.1]	Proteasome	PF227.22
NEDG_00876	357	455316	455672	-1	2	hypothetical protein		Erf4	PF1256.5
NEDG_00877	669	455700	456368	1	2	PSMB6	2S proteasome subunit beta 1 [EC:3.4.25.1]	Proteasome	PF227.22
NEDG_00878	1713	456784	458496	-1	2	hypothetical protein		MS_channel	PF924.14		7	i40-62o77-99i119-141o146-168i280-302o347-366i371-390o
NEDG_00879	1500	458551	460050	-1	2	CPSF3L	integrator complex subunit 11 [EC:3.1.27.-]	Beta-Casp,Lactamase_B_6,RMMBL,Lactamase_B,Lactamase_B_2	PF1996.4,PF16661.1,PF7521.8,PF753.23,PF1276.3
NEDG_00880	840	460344	461183	-1	2	hypothetical protein		Homeobox	PF46.25
NEDG_00881	1515	461463	462977	1	2	CCT8	T-complex protein 1 subunit theta	Cpn6_TCP1	PF118.2
NEDG_00882	1053	463112	464164	-1	2	RPA49	DNA-directed RNA polymerase I subunit RPA49	RNA_pol_I_A49	PF687.8
NEDG_00883	498	464387	464884	1	2	hypothetical protein
NEDG_00884	4389	464931	469319	1	2	PI4K	phosphatidylinositol 4-kinase [EC:2.7.1.67]	PI3_PI4_kinase	PF454.23
NEDG_00885	1605	469459	471063	1	2	CARS	cysteinyl-tRNA synthetase [EC:6.1.1.16]	tRNA-synt_1e,tRNA-synt_1g	PF146.15,PF9334.7
NEDG_00886	1719	471203	472921	-1	2	hypothetical protein				Y			yes + RING domain
NEDG_00887	525	473088	473612	-1	2	EIF5	translation initiation factor 5	eIF-5_eIF-2B	PF1873.13
NEDG_00888	339	473703	474041	-1	2	hypothetical protein		V-ATPase_G	PF3179.11
NEDG_00889	660	474091	474750	1	2	hypothetical protein		Ank_5,Ank_2,Ank_3,Ank,Ank_4	PF13857.2,PF12796.3,PF1366.2,PF23.26,PF13637.2
NEDG_00890	1146	474892	476037	-1	2	hypothetical protein		RRM_1,RRM_6,RRM_5	PF76.18,PF14259.2,PF13893.2		1	i238-260o
NEDG_00891	1107	476074	477180	1	2	SYVN1	E3 ubiquitin-protein ligase synoviolin [EC:2.3.2.27]	zf-RING_2,zf-rbx1,zf-C3HC4_3,zf-C3HC4,zf-ANAPC11,zf-C3HC4_2,zf-RING_5	PF13639.2,PF12678.3,PF1392.2,PF97.21,PF12861.3,PF13923.2,PF14634.2		6	o5-24i44-66o103-122i143-165o169-188i208-230o
NEDG_00892	648	477170	477817	-1	2	hypothetical protein
NEDG_00893	1212	477901	479112	1	2	hypothetical protein		PUF	PF86.15
NEDG_00894	9732	479252	488983	-1	2	MDN1	midasin	AAA_5,AAA_3,AAA_16,AAA,AAA_22,Mg_chelatase,AAA_14,AAA_17,Sigma54_activat,TsaE,AAA_33,AAA_18,IstB_IS21,AAA_19,T2SSE,RNA_helicase,DUF258,AAA_3,AAA_25,ABC_tran,RuvB_N,AAA_24,NACHT,Zeta_toxin,AAA_11	PF7728.1,PF7726.7,PF13191.2,PF4.25,PF1341.2,PF178.17,PF13173.2,PF1327.2,PF158.22,PF2367.13,PF13671.2,PF13238.2,PF1695.13,PF13245.2,PF437.16,PF91.18,PF3193.12,PF1364.2,PF13481.2,PF5.23,PF5496.8,PF13479.2,PF5729.8,PF6414.8,PF1386.2
NEDG_00895	765	489012	489776	1	2	hypothetical protein		BCIP	PF13862.2
NEDG_00896	846	489840	490685	-1	2	hypothetical protein		BIR	PF653.17
NEDG_00897	2211	490705	492915	1	2	hypothetical protein		AAA,AAA_16,AAA_17,AAA_5,RuvB_N,AAA_22,AAA_33,TsaE,AAA_2,AAA_18,AAA_25,IstB_IS21,AAA_28	PF4.25,PF13191.2,PF1327.2,PF7728.1,PF5496.8,PF1341.2,PF13671.2,PF2367.13,PF7724.1,PF13238.2,PF13481.2,PF1695.13,PF13521.2
NEDG_00898	1617	493049	494665	1	2	MRE11	double-strand break repair protein MRE11	Mre11_DNA_bind,Metallophos,Metallophos_2	PF4152.1,PF149.24,PF1285.3
NEDG_00899	486	494762	495247	1	2	hypothetical protein					4	i12-31o35-57i70-92o102-124i
NEDG_00900	558	495316	495873	1	2	hypothetical protein		DUF59	PF179.1		4	o53-75i88-110o115-137i144-166o
NEDG_00901	1185	496076	497260	1	2	hypothetical protein					7	i21-43o63-85i174-196o228-247i267-289o304-322i342-364o
NEDG_00902	480	497495	497974	1	2	hypothetical protein				Y	3	o63-85i92-106o121-143i
NEDG_00903	1359	498104	499462	1	2	hypothetical protein
NEDG_00904	1524	499459	500982	-1	2	hypothetical protein					1	i13-35o	yes
NEDG_00905	1401	501319	502719	-1	2	hypothetical protein							yes
NEDG_00906	1575	502820	504394	-1	2	hypothetical protein		Trypan_PARP	PF5887.7		1	i7-26o
NEDG_00907	318	506251	506568	1	2	hypothetical protein
NEDG_00908	744	506968	507711	1	2	hypothetical protein							yes
NEDG_00909	414	507711	508124	1	2	hypothetical protein							yes
NEDG_00910	1098	508312	509409	1	2	hypothetical protein				Y			yes
NEDG_00911	585	509357	509941	-1	2	hypothetical protein					1	o153-175i
NEDG_00912	1755	510434	512188	1	2	hypothetical protein		zf-C3HC4_3	PF1392.2	Y	1	i21-38o	yes + RING domain
NEDG_00913	1671	512540	514210	-1	2	hypothetical protein		zf-RING_2	PF13639.2				yes + RING domain
NEDG_00914	765	1	765	1	3	hypothetical protein							yes + RING domain
NEDG_00915	1206	1014	2219	-1	3	hypothetical protein					1	i26-48o	yes
NEDG_00916	1344	2583	3926	-1	3	hypothetical protein					1	i20-42o	yes
NEDG_00917	1056	4183	5238	-1	3	hypothetical protein					1	o20-42i	yes
NEDG_00918	969	5434	6402	-1	3	hypothetical protein				Y
NEDG_00919	318	6624	6941	1	3	SEC61G	protein transport protein SEC61 subunit gamma and related proteins	SecE	PF584.16		1	i72-94o
NEDG_00920	1194	7618	8811	1	3	hypothetical protein					7	i88-107o120-142i154-176o206-228i237-254o314-331i348-370o
NEDG_00921	1404	8947	10350	-1	3	HK	hexokinase [EC:2.7.1.1]	Hexokinase_2,Hexokinase_1,ROK	PF3727.12,PF349.17,PF48.16
NEDG_00922	921	10621	11541	-1	3	hypothetical protein
NEDG_00923	1062	11640	12701	1	3	hypothetical protein		NLE	PF8154.8
NEDG_00924	546	12744	13289	-1	3	UTP24	U3 small nucleolar RNA-associated protein 24	Fcf1	PF49.8
NEDG_00925	1089	13591	14679	1	3	GMPP	mannose-1-phosphate guanylyltransferase [EC:2.7.7.13]	NTP_transferase,NTP_transf_3,Hexapep,DUF4954	PF483.19,PF1284.3,PF132.2,PF16314.1
NEDG_00926	1005	14770	15774	-1	3	PDHB	pyruvate dehydrogenase E1 component beta subunit [EC:1.2.4.1]	Transket_pyr,Transketolase_C	PF2779.2,PF278.16
NEDG_00927	546	15974	16519	1	3	hypothetical protein		SPC25	PF673.7		2	o48-70i82-104o
NEDG_00928	576	16621	17196	1	3	hypothetical protein		EMP24_GP25L	PF115.2	Y
NEDG_00929	585	17238	17822	1	3	PNO1	RNA-binding protein PNO1	KH_1	PF13.25
NEDG_00930	1347	17927	19273	-1	3	glyA	glycine hydroxymethyltransferase [EC:2.1.2.1]	SHMT	PF464.15
NEDG_00931	1260	19583	20842	1	3	GSR	glutathione reductase (NADPH) [EC:1.8.1.7]	Pyr_redox_dim,Pyr_redox_2,Pyr_redox	PF2852.18,PF7992.1,PF7.23
NEDG_00932	1341	20957	22297	1	3	GSR	glutathione reductase (NADPH) [EC:1.8.1.7]	Pyr_redox_2,Pyr_redox,Pyr_redox_dim,Pyr_redox_3,FAD_oxidored,K_oxygenase,GIDA	PF7992.1,PF7.23,PF2852.18,PF13738.2,PF12831.3,PF13434.2,PF1134.18
NEDG_00933	309	22299	22607	-1	3	TAF13	transcription initiation factor TFIID subunit 13	TFIID-18kDa	PF2269.12
NEDG_00934	699	22714	23412	-1	3	hypothetical protein
NEDG_00935	957	23427	24383	1	3	ppnK	NAD+ kinase [EC:2.7.1.23]	NAD_kinase	PF1513.17
NEDG_00936	1707	24420	26126	1	3	hypothetical protein
NEDG_00937	2007	26213	28219	-1	3	ACSL	long-chain acyl-CoA synthetase [EC:6.2.1.3]	AMP-binding	PF51.24
NEDG_00938	1299	28440	29738	1	3	hypothetical protein		Kinesin	PF225.19
NEDG_00939	1311	29764	31074	-1	3	hypothetical protein		CLASP_N	PF12348.4
NEDG_00940	894	31373	32266	-1	3	hypothetical protein		DUF596	PF1719.1
NEDG_00941	582	32304	32885	1	3	hypothetical protein		PHD	PF628.25
NEDG_00942	711	32893	33603	-1	3	E1.6.2.2	cytochrome-b5 reductase [EC:1.6.2.2]	NAD_binding_1	PF175.17
NEDG_00943	1254	33744	34997	1	3	hypothetical protein
NEDG_00944	582	35017	35598	-1	3	hypothetical protein		Acetyltransf_1,FR47,Acetyltransf_7,Acetyltransf_8,Acetyltransf_4,Acetyltransf_1	PF583.2,PF8445.6,PF1358.2,PF13523.2,PF1342.2,PF13673.2
NEDG_00945	1413	35638	37050	1	3	hypothetical protein		zf-RING_2,zf-C3HC4_3	PF13639.2,PF1392.2
NEDG_00946	2781	37273	40053	1	3	hypothetical protein				Y	1	i13-35o
NEDG_00947	771	40194	40964	-1	3	hypothetical protein		EMP24_GP25L	PF115.2	Y	1	o218-240i
NEDG_00948	1395	40996	42390	-1	3	otsA	trehalose 6-phosphate synthase [EC:2.4.1.15]	Glyco_transf_2,Glycos_transf_1	PF982.17,PF534.16
NEDG_00949	1278	42743	44020	-1	3	hypothetical protein				Y
NEDG_00950	912	44191	45102	-1	3	hypothetical protein		Per1,Ceramidase	PF48.9,PF5875.8		7	o76-98i111-133o137-159i166-185o190-212i224-241o256-273i
NEDG_00951	732	45206	45937	1	3	hypothetical protein		zf-CCCH,zf-CCCH_2,Torus	PF642.2,PF1468.2,PF16131.1
NEDG_00952	546	46115	46660	1	3	hypothetical protein		RRM_1	PF76.18
NEDG_00953	573	46742	47314	1	3	hypothetical protein
NEDG_00954	2031	47950	49980	-1	3	hypothetical protein				Y
NEDG_00955	396	50178	50573	1	3	hypothetical protein
NEDG_00956	849	50650	51498	-1	3	hypothetical protein
NEDG_00957	1707	51832	53538	-1	3	PGM3	phosphoacetylglucosamine mutase [EC:5.4.2.3]	PGM_PMM_I,PGM_PMM_IV,PGM_PMM_II	PF2878.12,PF48.16,PF2879.12
NEDG_00958	333	53568	53900	1	3	SRP19	signal recognition particle subunit SRP19	SRP19	PF1922.13
NEDG_00959	1668	54249	55916	1	3	PLK1	polo-like kinase 1 [EC:2.7.11.21]	Pkinase,Pkinase_Tyr,Kinase-like,POLO_box	PF69.21,PF7714.13,PF14531.2,PF659.14
NEDG_00960	819	56011	56829	1	3	RPC40	DNA-directed RNA polymerases I and III subunit RPAC1	RNA_pol_A_bac,RNA_pol_L	PF1.22,PF1193.2
NEDG_00961	507	56852	57358	-1	3	hypothetical protein
NEDG_00962	540	57543	58082	1	3	hypothetical protein		Arf,Ras,Roc,Gtr1_RagA,GTP_EFTU,G-alpha,DUF258,SRPRB,ABC_tran,MMR_HSR1	PF25.17,PF71.18,PF8477.9,PF467.8,PF9.23,PF53.16,PF3193.12,PF9439.6,PF5.23,PF1926.19
NEDG_00963	1182	58533	59714	1	3	TFIIH4	transcription initiation factor TFIIH subunit 4	Tfb2,Helicase_C_3	PF3849.1,PF13625.2
NEDG_00964	276	59858	60133	1	3	hypothetical protein
NEDG_00965	1905	60175	62079	-1	3	DHX15	pre-mRNA-splicing factor ATP-dependent RNA helicase DHX15/PRP43 [EC:3.6.4.13]	HA2,Helicase_C,DEAD,AAA_19	PF448.19,PF271.27,PF27.25,PF13245.2
NEDG_00966	1485	62194	63678	-1	3	SPT	serine palmitoyltransferase [EC:2.3.1.5]	Aminotran_1_2	PF155.17
NEDG_00967	1017	63821	64837	-1	3	psd	phosphatidylserine decarboxylase [EC:4.1.1.65]	PS_Dcarbxylase	PF2666.11		1	i34-51o
NEDG_00968	1638	65160	66797	-1	3	hypothetical protein							yes + RING domain
NEDG_00969	1080	67207	68286	1	3	GPD1	glycerol-3-phosphate dehydrogenase (NAD+) [EC:1.1.1.8]	NAD_Gly3P_dh_N,NAD_Gly3P_dh_C	PF121.19,PF7479.1
NEDG_00970	903	68504	69406	-1	3	hypothetical protein
NEDG_00971	1302	69521	70822	1	3	hypothetical protein		DUF598	PF1723.1
NEDG_00972	336	70986	71321	-1	3	hypothetical protein					2	i13-35o70-89i
NEDG_00973	438	71401	71838	1	3	hypothetical protein		Thioredoxin,Phosducin	PF85.16,PF2114.12
NEDG_00974	303	71881	72183	1	3	hypothetical protein
NEDG_00975	750	72213	72962	-1	3	KDELR	ER lumen protein retaining receptor	ER_lumen_recept	PF81.14		6	i7-29o44-63i75-97o112-134i170-189o204-226i
NEDG_00976	1140	72990	74129	-1	3	CNOT3	CCR4-NOT transcription complex subunit 3	NOT2_3_5,Not3	PF4153.14,PF465.11
NEDG_00977	447	74165	74611	1	3	hypothetical protein
NEDG_00978	2496	74757	77252	1	3	hypothetical protein
NEDG_00979	465	77752	78216	-1	3	hypothetical protein		Trm112p	PF3966.12	Y
NEDG_00980	678	78263	78940	1	3	ALKBH8	alkylated DNA repair protein alkB homolog 8 [EC:1.14.11.- 2.1.1.229]	Methyltransf_11,Methyltransf_31,Methyltransf_12,Methyltransf_23,Methyltransf_18,Methyltransf_25	PF8241.8,PF13847.2,PF8242.8,PF13489.2,PF12847.3,PF13649.2
NEDG_00981	789	78964	79752	1	3	hlyIII	hemolysin III	HlyIII	PF36.16		6	i55-74o84-106i119-136o146-168i200-222o237-256i
NEDG_00982	1026	79782	80807	-1	3	hypothetical protein		CDT1,CDT1_C	PF8839.7,PF16679.1
NEDG_00983	1158	80832	81989	1	3	EIF4A3	ATP-dependent RNA helicase [EC:3.6.4.13]	DEAD,Helicase_C,ResIII	PF27.25,PF271.27,PF4851.11
NEDG_00984	1758	82235	83992	1	3	hypothetical protein		VTC,DUF22,CYTH	PF9359.6,PF2656.11,PF1928.17		3	o496-515i522-544o564-583i
NEDG_00985	336	84023	84358	1	3	RP-S26e	small subunit ribosomal protein S26e	Ribosomal_S26e	PF1283.15
NEDG_00986	1563	84391	85953	-1	3	APC8	anaphase-promoting complex subunit 8	TPR_11,TPR_2,TPR_1,TPR_12,ANAPC3,TPR_16,TPR_8,TPR_17	PF13414.2,PF7719.13,PF515.24,PF13424.2,PF12895.3,PF13432.2,PF13181.2,PF13431.2
NEDG_00987	273	86124	86396	-1	3	hypothetical protein
NEDG_00988	1302	86420	87721	-1	3	ERF3	peptide chain release factor subunit 3	GTP_EFTU,GTP_EFTU_D3,MMR_HSR1	PF9.23,PF3143.13,PF1926.19
NEDG_00989	249	87939	88187	-1	3	hypothetical protein
NEDG_00990	1758	88203	89960	-1	3	hypothetical protein		ABC2_membrane,ABC_tran,AAA_21,DUF258,ABC2_membrane_3	PF161.2,PF5.23,PF1334.2,PF3193.12,PF12698.3		5	o344-366i379-401o427-449i456-478o553-575i
NEDG_00991	972	90029	91000	1	3	hypothetical protein
NEDG_00992	363	91015	91377	1	3	hypothetical protein
NEDG_00993	588	91454	92041	-1	3	hypothetical protein				Y	1	o137-159i
NEDG_00994	1368	92236	93603	1	3	hypothetical protein		ABC1	PF319.12
NEDG_00995	1440	93614	95053	-1	3	VPS45	vacuolar protein sorting-associated protein 45	Sec1	PF995.19
NEDG_00996	1791	95087	96877	-1	3	hypothetical protein		KH_1,KH_3	PF13.25,PF1314.2
NEDG_00997	966	97122	98087	1	3	hypothetical protein
NEDG_00998	486	98232	98717	-1	3	ALG13	beta-1,4-N-acetylglucosaminyltransferase [EC:2.4.1.141]	Glyco_tran_28_C	PF411.12
NEDG_00999	426	98743	99168	-1	3	hypothetical protein
NEDG_01000	2199	99251	101449	1	3	ATPeV0A	V-type H+-transporting ATPase subunit a	V_ATPase_I	PF1496.15		7	o375-397i417-439o483-505i512-534o577-599i612-634o669-691i
NEDG_01001	7539	101677	109215	1	3	HUWE1	E3 ubiquitin-protein ligase HUWE1 [EC:2.3.2.26]	HECT,DUF913,DUF98	PF632.21,PF625.8,PF612.8
NEDG_01002	645	109256	109900	1	3	TFIIH3	transcription initiation factor TFIIH subunit 3	Tfb4	PF385.1	Y	1	i2-24o
NEDG_01003	828	110272	111099	1	3	hypothetical protein		RRM_2	PF459.8
NEDG_01004	471	111225	111695	-1	3	hypothetical protein		DCP1	PF658.9
NEDG_01005	1707	111726	113432	1	3	PLAA	phospholipase A-2-activating protein	PFU	PF97.7
NEDG_01006	1722	113573	115294	1	3	hypothetical protein				Y
NEDG_01007	1050	115259	116308	-1	3	ERO1L	ERO1-like protein alpha [EC:1.8.4.-]	ERO1	PF4137.11	Y
NEDG_01008	672	116559	117230	-1	3	hypothetical protein		YIF1,Yip1	PF3878.11,PF4893.13		6	i42-64o79-98i111-133o143-165i170-192o205-222i
NEDG_01009	297	117240	117536	-1	3	hypothetical protein
NEDG_01010	1515	117942	119456	1	3	hypothetical protein				Y
NEDG_01011	1167	119496	120662	-1	3	PSMD11	26S proteasome regulatory subunit N6	PCI,TPR_12	PF1399.23,PF13424.2
NEDG_01012	1152	120868	122019	-1	3	NSUN5	putative methyltransferase [EC:2.1.1.-]	Nol1_Nop2_Fmu,Methyltransf_31	PF1189.13,PF13847.2
NEDG_01013	1821	122136	123956	-1	3	hypothetical protein				Y			yes + RING domain
NEDG_01014	276	124043	124318	-1	3	uncharacterized protein		DUF167	PF2594.12
NEDG_01015	348	124327	124674	-1	3	hypothetical protein
NEDG_01016	1002	124696	125697	-1	3	hypothetical protein		DUF2415	PF1313.5
NEDG_01017	399	125744	126142	1	3	hypothetical protein
NEDG_01018	810	126191	127000	1	3	hypothetical protein					7	o5-27i47-69o94-113i126-148o158-180i203-225o235-257i
NEDG_01019	5040	127075	132114	1	3	ACACA	acetyl-CoA carboxylase / biotin carboxylase 1 [EC:6.4.1.2 6.3.4.14]	Carboxyl_trans,CPSase_L_D2,ATP-grasp_4,CPSase_L_chain,Biotin_carb_C,ATP-grasp,Biotin_lipoyl,Dala_Dala_lig_C,ATP-grasp_3,ATPgrasp_Ter	PF139.18,PF2786.13,PF13535.2,PF289.18,PF2785.15,PF2222.18,PF364.18,PF7478.9,PF2655.1,PF15632.2
NEDG_01020	1857	132382	134238	1	3	hypothetical protein		VID27	PF8553.6
NEDG_01021	1620	134334	135953	1	3	NDC80	kinetochore protein NDC8	Ndc8_HEC	PF381.9
NEDG_01022	1308	136017	137324	1	3	SARS	seryl-tRNA synthetase [EC:6.1.1.11]	tRNA-synt_2b,Seryl_tRNA_N	PF587.21,PF243.18
NEDG_01023	2067	137346	139412	-1	3	hypothetical protein		FbpA,DUF814,DUF3441	PF5833.7,PF567.9,PF11923.4
NEDG_01024	1320	139586	140905	-1	3	hypothetical protein					10	i20-42o52-69i90-112o116-138i169-191o201-223i257-279o302-320i357-379o383-405i
NEDG_01025	1317	140980	142296	-1	3	RRP6	exosome complex exonuclease RRP6 [EC:3.1.13.-]	DNA_pol_A_exo1,HRDC	PF1612.16,PF57.19
NEDG_01026	1149	142321	143469	1	3	uncharacterized protein		YchF-GTPase_C,MMR_HSR1,FeoB_N	PF671.9,PF1926.19,PF2421.14
NEDG_01027	1971	143692	145662	1	3	hypothetical protein		GTP_EFTU	PF9.23
NEDG_01028	684	145697	146380	1	3	hypothetical protein
NEDG_01029	471	146476	146946	-1	3	hypothetical protein
NEDG_01030	1851	147111	148961	-1	3	XRN2	5'-3' exoribonuclease 2 [EC:3.1.13.-]	XRN_N	PF3159.14
NEDG_01031	2313	149178	151490	1	3	pfkA	6-phosphofructokinase 1 [EC:2.7.1.11]	PFK,DAGK_cat	PF365.16,PF781.2
NEDG_01032	570	151536	152105	1	3	hypothetical protein		HMG_box_2,HMG_box,YABBY	PF911.6,PF55.15,PF469.9
NEDG_01033	2016	152303	154318	-1	3	DDX54	ATP-dependent RNA helicase DDX54/DBP1 [EC:3.6.4.13]	DEAD,Helicase_C,ResIII	PF27.25,PF271.27,PF4851.11
NEDG_01034	2295	154761	157055	-1	3	hypothetical protein		TPR_1	PF515.24
NEDG_01035	696	157100	157795	-1	3	hypothetical protein					2	i34-51o55-77i
NEDG_01036	378	157921	158298	-1	3	hypothetical protein		SUI1	PF1253.18
NEDG_01037	402	158313	158714	1	3	hypothetical protein
NEDG_01038	477	158799	159275	1	3	hypothetical protein
NEDG_01039	405	159301	159705	-1	3	RP-L14e	large subunit ribosomal protein L14e	Ribosomal_L14e	PF1929.13
NEDG_01040	459	159944	160402	1	3	hypothetical protein
NEDG_01041	771	160496	161266	1	3	hypothetical protein		SAP	PF237.23
NEDG_01042	2613	161468	164080	-1	3	DNA2	DNA replication ATP-dependent helicase Dna2 [EC:3.6.4.12]	AAA_11,Dna2,AAA_12,Viral_helicase1,AAA_3,Cas_Cas4,AAA_19,UvrD_C_2,PDDEXK_1,AAA_16,AAA_5,DUF275	PF1386.2,PF8696.7,PF1387.2,PF1443.14,PF1364.2,PF193.13,PF13245.2,PF13538.2,PF1275.3,PF13191.2,PF7728.1,PF9848.5
NEDG_01043	1872	164369	166240	1	3	hypothetical protein
NEDG_01044	735	166266	167000	1	3	hypothetical protein		SEP	PF859.9
NEDG_01045	720	167015	167734	-1	3	CCNH	cyclin H	Cyclin_N,Cyclin_C_2	PF134.19,PF16899.1
NEDG_01046	855	167773	168627	1	3	hypothetical protein		Reprolysin_2,Reprolysin_4,Reprolysin_5,Reprolysin	PF13574.2,PF13583.2,PF13688.2,PF1421.15
NEDG_01047	618	168596	169213	1	3	hypothetical protein		Methyltransf_26,MTS,Methyltransf_18,PrmA,Cons_hypoth95,Methyltransf_31,N6_Mtase,PCMT,Methyltransf_23,RrnaAD,Methyltransf_11,Methyltransf_25	PF13659.2,PF5175.1,PF12847.3,PF6325.9,PF362.11,PF13847.2,PF2384.12,PF1135.15,PF13489.2,PF398.16,PF8241.8,PF13649.2
NEDG_01048	1968	169240	171207	-1	3	hypothetical protein
NEDG_01049	876	171416	172291	-1	3	hypothetical protein					5	i108-125o135-157i186-208o212-229i250-272o
NEDG_01050	2751	172392	175142	-1	3	hypothetical protein		D5_N	PF876.7
NEDG_01051	834	175676	176509	-1	3	hypothetical protein					5	i85-107o117-139i159-181o186-208i237-259o
NEDG_01052	369	176649	177017	-1	3	hypothetical protein		zf-met	PF12874.3
NEDG_01053	870	177046	177915	1	3	DHDDS	ditrans,polycis-polyprenyl diphosphate synthase [EC:2.5.1.87]	Prenyltransf	PF1255.15
NEDG_01054	837	177985	178821	1	3	hypothetical protein				Y
NEDG_01055	1245	179035	180279	-1	3	hypothetical protein							yes
NEDG_01056	501	180300	180800	-1	3	hypothetical protein
NEDG_01057	1392	180961	182352	-1	3	HARS	histidyl-tRNA synthetase [EC:6.1.1.21]	tRNA-synt_His,HGTP_anticodon,tRNA-synt_2b	PF13393.2,PF3129.16,PF587.21
NEDG_01058	876	182378	183253	1	3	hypothetical protein		TMPIT	PF7851.9		4	i87-109o147-169i216-238o261-283i
NEDG_01059	672	183541	184212	1	3	hypothetical protein
NEDG_01060	456	184233	184688	-1	3	SKP1	S-phase kinase-associated protein 1	Skp1	PF1466.15
NEDG_01061	255	184858	185112	1	3	hypothetical protein
NEDG_01062	534	185281	185814	1	3	PPIB	peptidyl-prolyl cis-trans isomerase B (cyclophilin B) [EC:5.2.1.8]	Pro_isomerase	PF16.17
NEDG_01063	3570	185871	189440	1	3	MYO5	myosin V	Myosin_head	PF63.17
NEDG_01064	471	189500	189970	1	3	TAD2	tRNA-specific adenosine deaminase 2 [EC:3.5.4.-]	dCMP_cyt_deam_1	PF383.18
NEDG_01065	1026	189967	190992	1	3	LA	lupus La protein	La,RRM_1,RRM_6	PF5383.13,PF76.18,PF14259.2
NEDG_01066	558	191027	191584	1	3	hypothetical protein		TB2_DP1_HVA22	PF3134.15		2	i30-52o82-101i
NEDG_01067	723	191640	192362	1	3	hypothetical protein
NEDG_01068	519	192434	192952	1	3	hypothetical protein
NEDG_01069	321	192982	193302	1	3	hypothetical protein		zf-C2H2_3	PF13878.2
NEDG_01070	1173	193327	194499	1	3	hypothetical protein
NEDG_01071	957	194776	195732	-1	3	hypothetical protein		DnaJ,DnaJ_C	PF226.27,PF1556.14
NEDG_01072	915	195786	196700	1	3	PPP4C	serine/threonine-protein phosphatase 4 catalytic subunit [EC:3.1.3.16]	Metallophos	PF149.24
NEDG_01073	2610	196779	199388	-1	3	INO80	DNA helicase INO8 [EC:3.6.4.12]	SNF2_N,DBINO,Helicase_C,ResIII,HDA2-3	PF176.19,PF13892.2,PF271.27,PF4851.11,PF11496.4
NEDG_01074	1632	199663	201294	1	3	hypothetical protein				Y			yes + RING domain
NEDG_01075	441	201382	201822	-1	3	CSL4	exosome complex component CSL4
NEDG_01076	1257	202016	203272	-1	3	hypothetical protein					1	i21-40o	yes
NEDG_01077	522	203612	204133	1	3	IMP3	U3 small nucleolar ribonucleoprotein protein IMP3	S4,Ribosomal_S4	PF1479.21,PF163.15
NEDG_01078	6597	204158	210754	1	3	VPS13A_C	vacuolar protein sorting-associated protein 13A/C	VPS13_C,SHR-BD,Chorein_N	PF1699.1,PF665.8,PF12624.3
NEDG_01079	366	210796	211161	1	3	hypothetical protein
NEDG_01080	1302	211330	212631	-1	3	NUF2	kinetochore protein Nuf2	Nuf2	PF38.1
NEDG_01081	870	212842	213711	-1	3	LMAN2	lectin, mannose-binding 2	Lectin_leg-like	PF3388.9	Y	1	o257-274i
NEDG_01082	360	213746	214105	-1	3	RP-L35e	large subunit ribosomal protein L35e	Ribosomal_L29	PF831.19
NEDG_01083	2481	214192	216672	-1	3	EIF4G	translation initiation factor 4G	MIF4G	PF2854.15
NEDG_01084	1827	217071	218897	-1	3	SEL1	SEL1 protein	Sel1	PF8238.8	Y	1	o493-515i
NEDG_01085	1935	219048	220982	1	3	hypothetical protein		Nic96	PF497.1
NEDG_01086	2688	221190	223877	1	3	hypothetical protein
NEDG_01087	459	223972	224430	1	3	SPN1	transcription factor SPN1	Med26	PF8711.7
NEDG_01088	1119	224551	225669	-1	3	PRI2	DNA primase large subunit [EC:2.7.7.-]	DNA_primase_lrg	PF414.1
NEDG_01089	2106	225700	227805	1	3	TARS	threonyl-tRNA synthetase [EC:6.1.1.3]	tRNA-synt_2b,tRNA_SAD,HGTP_anticodon,TGS	PF587.21,PF7973.1,PF3129.16,PF2824.17
NEDG_01090	318	227898	228215	-1	3	EIF1	translation initiation factor 1	SUI1	PF1253.18
NEDG_01091	627	228341	228967	-1	3	RRP41	exosome complex component RRP41
NEDG_01092	231	228980	229210	-1	3	hypothetical protein		Elf1	PF5129.9
NEDG_01093	441	229241	229681	1	3	hypothetical protein		HIT,DcpS_C,CwfJ_C_1	PF123.19,PF11969.4,PF4677.11
NEDG_01094	693	229678	230370	1	3	SEPT3_9_12	septin 3/9/12	Septin,DUF258	PF735.14,PF3193.12
NEDG_01095	1482	230561	232042	-1	3	hypothetical protein
NEDG_01096	1398	232214	233611	-1	3	hypothetical protein				Y			yes
NEDG_01097	1149	233884	235032	1	3	hypothetical protein
NEDG_01098	774	235110	235883	1	3	hypothetical protein		ParA,CbiA,AAA_31,ArsA_ATPase	PF169.5,PF1656.19,PF13614.2,PF2374.11
NEDG_01099	1230	235848	237077	-1	3	hypothetical protein					6	i13-33o53-75i82-104o114-136i157-179o194-216i
NEDG_01100	642	237108	237749	1	3	hypothetical protein		Arv1	PF4161.9		2	i135-157o163-185i
NEDG_01101	780	237760	238539	1	3	SLC39A1_2_3	solute carrier family 39 (zinc transporter), member 1/2/3	Zip	PF2535.18		8	o6-25i32-54o64-86i107-125o135-157i164-183o193-215i236-258o
NEDG_01102	1074	238572	239645	1	3	SLC39A1_2_3	solute carrier family 39 (zinc transporter), member 1/2/3	Zip	PF2535.18		8	o20-42i49-71o123-141i216-233o243-265i277-299o309-331i338-355o
NEDG_01103	762	239670	240431	1	3	hypothetical protein
NEDG_01104	867	240428	241294	-1	3	UBE1C	ubiquitin-activating enzyme E1 C [EC:6.2.1.45]	ThiF	PF899.17	Y
NEDG_01105	453	241306	241758	-1	3	SPCS3	signal peptidase complex subunit 3 [EC:3.4.-.-]	SPC22	PF4573.8		1	i13-35o
NEDG_01106	441	241781	242221	-1	3	dut	dUTP pyrophosphatase [EC:3.6.1.23]	dUTPase	PF692.15
NEDG_01107	2061	242278	244338	-1	3	EIF5B	translation initiation factor 5B	GTP_EFTU,IF-2,GTP_EFTU_D4,MMR_HSR1,GTP_EFTU_D2,Roc	PF9.23,PF11987.4,PF14578.2,PF1926.19,PF3144.21,PF8477.9
NEDG_01108	639	244552	245190	-1	3	RAD52	DNA repair and recombination protein RAD52	Rad52_Rad22	PF498.11
NEDG_01109	1599	245291	246889	-1	3	hypothetical protein		TPR_11,TPR_2,TPR_1,TPR_12,TPR_8,TPR_16,TPR_19,TPR_1,TPR_6,ANAPC3,TPR_7	PF13414.2,PF7719.13,PF515.24,PF13424.2,PF13181.2,PF13432.2,PF14559.2,PF13374.2,PF13174.2,PF12895.3,PF13176.2		1	i7-25o
NEDG_01110	846	247074	247919	-1	3	hypothetical protein				Y	1	o221-243i
NEDG_01111	1104	248003	249106	-1	3	hypothetical protein
NEDG_01112	204	249119	249322	1	3	hypothetical protein		zf-CpG_bind_C	PF12269.4	Y
NEDG_01113	255	249335	249589	1	3	SEC61B	protein transport protein SEC61 subunit beta	Sec61_beta	PF3911.12		2	i29-51o61-83i
NEDG_01114	540	249652	250191	1	3	hypothetical protein		Got1	PF4178.8		3	i56-78o82-104i135-157o
NEDG_01115	1053	250326	251378	1	3	PSMD6	26S proteasome regulatory subunit N7	RPN7,PCI	PF162.5,PF1399.23
NEDG_01116	3708	251418	255125	1	3	hypothetical protein
NEDG_01117	615	255159	255773	1	3	TAF12	transcription initiation factor TFIID subunit 12	TFIID_2kDa	PF3847.9
NEDG_01118	2445	255827	258271	-1	3	hypothetical protein				Y
NEDG_01119	1179	258378	259556	-1	3	PSMC4	26S proteasome regulatory subunit T3	AAA,AAA_5,AAA_2,AAA_16,NTPase_1,DUF815,AAA_22,AAA_17,AAA_14,RuvB_N,AAA_19,RNA_helicase,TIP49,AAA_24	PF4.25,PF7728.1,PF7724.1,PF13191.2,PF3266.11,PF5673.9,PF1341.2,PF1327.2,PF13173.2,PF5496.8,PF13245.2,PF91.18,PF668.9,PF13479.2
NEDG_01120	1401	259668	261068	1	3	TC.SULP	sulfate permease, SulP family	Sulfate_transp	PF916.16		11	o30-52i59-81o127-149i156-178o188-207i220-242o278-297i318-340o355-374i381-400o415-437i
NEDG_01121	327	261124	261450	-1	3	hypothetical protein				Y
NEDG_01122	1323	261667	262989	1	3	SRPR	signal recognition particle receptor subunit alpha	SRP54,CbiA,NTPase_1,ArgK	PF448.18,PF1656.19,PF3266.11,PF338.12
NEDG_01123	2895	263042	265936	-1	3	hypothetical protein					9	i21-38o53-75i96-118o128-147i154-173o188-219i255-277o315-337i358-380o
NEDG_01124	363	266068	266430	-1	3	RP-L23Ae	large subunit ribosomal protein L23Ae	Ribosomal_L23	PF276.16
NEDG_01125	879	266625	267503	1	3	CDK2	cyclin-dependent kinase 2 [EC:2.7.11.22]	Pkinase,Pkinase_Tyr,Kdo,Kinase-like	PF69.21,PF7714.13,PF6293.1,PF14531.2
NEDG_01126	3807	267522	271328	1	3	RAD50	DNA repair protein RAD5 [EC:3.6.-.-]	AAA_23,AAA_13,AAA_21,SMC_N,SbcCD_C,AAA_15,AAA_29	PF13476.2,PF13166.2,PF1334.2,PF2463.15,PF13558.2,PF13175.2,PF13555.2
NEDG_01127	825	271480	272304	-1	3	hypothetical protein					5	i54-76o98-120i141-163o178-200i221-243o
NEDG_01128	684	272523	273206	1	3	hypothetical protein
NEDG_01129	1785	273360	275144	-1	3	hypothetical protein				Y			yes + RING domain
NEDG_01130	1971	275296	277266	-1	3	hypothetical protein					1	i54-73o
NEDG_01131	1284	277553	278836	1	3	hypothetical protein					1	i7-29o	yes
NEDG_01132	1740	279204	280943	-1	3	hypothetical protein							yes + RING domain
NEDG_01133	1956	281261	283216	1	3	hypothetical protein				Y
NEDG_01134	453	285316	285768	-1	3	hypothetical protein					2	i42-59o90-112i
NEDG_01135	897	286090	286986	1	3	hypothetical protein					5	o50-72i93-115o148-170i183-205o241-263i
NEDG_01136	612	286995	287606	-1	3	hypothetical protein
NEDG_01137	1350	287634	288983	1	3	hypothetical protein		AAA,Vps4_C,AAA_22,AAA_5,RuvB_N	PF4.25,PF9336.6,PF1341.2,PF7728.1,PF5496.8
NEDG_01138	348	289171	289518	-1	3	hypothetical protein		CBFD_NFYB_HMF,Histone	PF88.19,PF125.2
NEDG_01139	1587	289587	291173	-1	3	CCT3	T-complex protein 1 subunit gamma	Cpn6_TCP1	PF118.2
NEDG_01140	402	291385	291786	1	3	hypothetical protein
NEDG_01141	1557	291984	293540	-1	3	hypothetical protein
NEDG_01142	450	293577	294026	-1	3	hypothetical protein		NOT2_3_5	PF4153.14
NEDG_01143	1506	294050	295555	-1	3	hypothetical protein				Y
NEDG_01144	597	295782	296378	1	3	hypothetical protein		Arf,Roc,Ras,Gtr1_RagA,SRPRB,G-alpha,MMR_HSR1	PF25.17,PF8477.9,PF71.18,PF467.8,PF9439.6,PF53.16,PF1926.19
NEDG_01145	2067	296413	298479	1	3	hypothetical protein
NEDG_01146	927	298578	299504	1	3	hypothetical protein
NEDG_01147	3135	299663	302797	1	3	hypothetical protein				Y
NEDG_01148	2502	302855	305356	-1	3	hypothetical protein		HTH_micro	PF177.1
NEDG_01149	1470	305409	306878	-1	3	hypothetical protein				Y
NEDG_01150	351	307003	307353	-1	3	RPB4	DNA-directed RNA polymerase II subunit RPB4	RNA_pol_Rpb4	PF3874.12
NEDG_01151	819	307437	308255	1	3	hypothetical protein
NEDG_01152	1194	308362	309555	1	3	TRM5	tRNA (guanine37-N1)-methyltransferase [EC:2.1.1.228]	Met_1,MethyltransfD12,Methyltransf_18	PF2475.12,PF286.11,PF12847.3
NEDG_01153	1629	309726	311354	-1	3	hypothetical protein		Aa_trans	PF149.14		11	i36-58o63-85i168-190o205-227i239-261o281-303i326-348o385-407i431-453o458-480i492-514o
NEDG_01154	210	311735	311944	-1	3	hypothetical protein					1	o10-32i
NEDG_01155	1683	311963	313645	-1	3	hypothetical protein		Nup54	PF13874.2
NEDG_01156	1044	313742	314785	1	3	hypothetical protein					7	i68-86o99-121i142-164o208-230i243-260o280-302i323-345o
NEDG_01157	360	314948	315307	1	3	hypothetical protein		ORMDL,Pox_I5	PF461.1,PF4713.8		3	o10-32i52-74o79-101i
NEDG_01158	303	315523	315825	-1	3	TCEB1	transcription elongation factor B, polypeptide 1
NEDG_01159	441	315868	316308	1	3	hypothetical protein		SHS2_Rpb7-N	PF3876.13
NEDG_01160	2970	316327	319296	1	3	hypothetical protein
NEDG_01161	603	319367	319969	-1	3	TBP	transcription initiation factor TFIID TATA-box-binding protein	TBP,DUF3378	PF352.17,PF11858.4
NEDG_01162	1374	320000	321373	-1	3	hypothetical protein		WD4,LisH	PF4.28,PF8513.7
NEDG_01163	843	321549	322391	1	3	hypothetical protein
NEDG_01164	906	322623	323528	1	3	hypothetical protein		RabGAP-TBC	PF566.14		1	i226-248o
NEDG_01165	687	323550	324236	-1	3	RAN	GTP-binding nuclear protein Ran	Ras,Roc,Arf	PF71.18,PF8477.9,PF25.17
NEDG_01166	723	324362	325084	-1	3	hypothetical protein				Y	2	i146-168o178-197i
NEDG_01167	846	325130	325975	1	3	hypothetical protein
NEDG_01168	507	326124	326630	1	3	hypothetical protein
NEDG_01169	588	326919	327506	1	3	FTSJ1	tRNA (cytidine32/guanosine34-2'-O)-methyltransferase [EC:2.1.1.25]	FtsJ	PF1728.15
NEDG_01170	258	327506	327763	1	3	hypothetical protein					1	i64-83o
NEDG_01171	531	327764	328294	-1	3	hypothetical protein
NEDG_01172	1437	328806	330242	1	3	hypothetical protein		Sugar_tr,MFS_1	PF83.2,PF769.12		10	o28-50i85-107o142-164i176-198o203-225i319-338o342-364i371-390o400-422i435-457o
NEDG_01173	600	330752	331351	-1	3	ATPeV0B	V-type H+-transporting ATPase 21kDa proteolipid subunit	ATP-synt_C	PF137.17		5	o15-34i46-68o88-107i128-150o170-192i
NEDG_01174	228	331583	331810	-1	3	hypothetical protein
NEDG_01175	534	331835	332368	1	3	hypothetical protein		Mog1	PF463.8
NEDG_01176	2289	332478	334766	1	3	hypothetical protein
NEDG_01177	828	334795	335622	1	3	TRA2	transformer-2 protein	RRM_1,RRM_6,RRM_5	PF76.18,PF14259.2,PF13893.2
NEDG_01178	774	335751	336524	-1	3	hypothetical protein		PTP2	PF1722.1	Y
NEDG_01179	1419	336692	338110	-1	3	hypothetical protein		Asn_synthase	PF733.17
NEDG_01180	651	338934	339584	-1	3	hypothetical protein				Y
NEDG_01181	309	339644	339952	-1	3	hypothetical protein
NEDG_01182	798	339962	340759	-1	3	TFDP1	transcription factor Dp-1	DP,E2F_TDP	PF8781.6,PF2319.16
NEDG_01183	2730	341096	343825	-1	3	LARS	leucyl-tRNA synthetase [EC:6.1.1.4]	tRNA-synt_1,tRNA-synt_1g,tRNA-synt_1e	PF133.18,PF9334.7,PF146.15	Y
NEDG_01184	1620	343906	345525	1	3	hypothetical protein
NEDG_01185	870	345824	346693	1	3	hypothetical protein
NEDG_01186	693	346620	347312	-1	3	hypothetical protein		DUF236	PF9724.5
NEDG_01187	504	347324	347827	1	3	hypothetical protein		Sas1	PF9368.6
NEDG_01188	516	347822	348337	-1	3	hypothetical protein
NEDG_01189	570	348364	348933	1	3	SET	template-activating factor I	NAP	PF956.14
NEDG_01190	561	349046	349606	-1	3	RP-L9e	large subunit ribosomal protein L9e	Ribosomal_L6	PF347.19
NEDG_01191	189	349930	350118	-1	3	KTI11	diphthamide biosynthesis protein 3	zf-CSL	PF527.9
NEDG_01192	906	350155	351060	1	3	PPP2C	serine/threonine-protein phosphatase 2A catalytic subunit [EC:3.1.3.16]	Metallophos	PF149.24
NEDG_01193	1911	351148	353058	-1	3	hypothetical protein		DUF963	PF6131.7	Y	8	i283-305o325-347i354-376o386-403i423-442o452-471i484-506o550-572i
NEDG_01194	1383	353279	354661	1	3	hypothetical protein					7	i91-113o123-145i175-197o276-298i305-327o358-380i421-443o
NEDG_01195	459	355525	355983	1	3	hypothetical protein					3	o15-37i70-92o115-137i
NEDG_01196	1797	356122	357918	1	3	hypothetical protein					7	i53-75o85-107i128-150o191-210i222-241o251-273i327-349o
NEDG_01197	318	358112	358429	-1	3	DNAL4	dynein light chain 4, axonemal	Dynein_light	PF1221.14
NEDG_01198	255	358557	358811	1	3	hypothetical protein		DUF3317	PF11779.4
NEDG_01199	513	358946	359458	1	3	UTP23	U3 small nucleolar RNA-associated protein 23	Fcf1	PF49.8
NEDG_01200	786	359560	360345	1	3	hypothetical protein
NEDG_01201	495	360354	360848	1	3	hypothetical protein					1	i138-155o
NEDG_01202	414	361019	361432	-1	3	hypothetical protein		DUF812,Spc24	PF5667.7,PF8286.7
NEDG_01203	1674	361459	363132	-1	3	TC.AAA	ATP:ADP antiporter, AAA family	TLC	PF3219.1		10	i43-60o75-96i109-131o172-194i207-229o239-261i288-310o348-370i377-399o509-531i
NEDG_01204	2154	363315	365468	-1	3	hypothetical protein
NEDG_01205	1170	365764	366933	-1	3	PSMD3	26S proteasome regulatory subunit N3	PCI,CSN8_PSD8_EIF3K	PF1399.23,PF175.5
NEDG_01206	1035	367014	368048	1	3	ALDO	fructose-bisphosphate aldolase, class I [EC:4.1.2.13]	Glycolytic	PF274.15
NEDG_01207	1632	368234	369865	1	3	hypothetical protein		Pkinase,Pkinase_Tyr,APH	PF69.21,PF7714.13,PF1636.19
NEDG_01208	1320	369819	371138	-1	3	hypothetical protein				Y	1	i7-29o
NEDG_01209	1260	371292	372551	-1	3	hypothetical protein		Folate_carrier	PF177.14		9	i38-57o61-83i150-169o194-216i237-256o271-293i314-336o356-378i391-413o
NEDG_01210	459	372576	373034	1	3	hypothetical protein
NEDG_01211	1053	373217	374269	1	3	TASP1	taspase, threonine aspartase, 1 [EC:3.4.25.-]	Asparaginase_2	PF1112.14
NEDG_01212	1476	374358	375833	1	3	hypothetical protein					12	i20-42o72-94i107-129o144-166i187-209o219-241i314-336o346-368i377-399o409-431i438-460o470-487i
NEDG_01213	4371	376032	380402	-1	3	MYH	myosin heavy chain	Myosin_head	PF63.17
NEDG_01214	1128	380674	381801	-1	3	hypothetical protein		Myb_DNA-binding	PF249.27
NEDG_01215	549	381869	382417	-1	3	hypothetical protein
NEDG_01216	2412	382495	384906	-1	3	hypothetical protein		Reprolysin_5,Reprolysin_4,Reprolysin_2,Reprolysin_3,Disintegrin,Reprolysin	PF13688.2,PF13583.2,PF13574.2,PF13582.2,PF2.19,PF1421.15		1	o780-802i
NEDG_01217	1062	385061	386122	-1	3	dusA	tRNA-dihydrouridine synthase A [EC:1.-.-.-]	Dus	PF127.13
NEDG_01218	405	386374	386778	-1	3	hypothetical protein
NEDG_01219	495	386905	387399	-1	3	UBE2I	ubiquitin-conjugating enzyme E2 I	UQ_con	PF179.22
NEDG_01220	906	387495	388400	-1	3	hypothetical protein		SET	PF856.24
NEDG_01221	432	388425	388856	1	3	hypothetical protein
NEDG_01222	249	388923	389171	1	3	RP-S27e	small subunit ribosomal protein S27e	Ribosomal_S27e	PF1667.13
NEDG_01223	2154	389301	391454	-1	3	hypothetical protein
NEDG_01224	630	391854	392483	-1	3	hypothetical protein
NEDG_01225	762	392524	393285	-1	3	hypothetical protein					6	i31-53o63-85i98-120o140-162i164-186o206-228i
NEDG_01226	687	393335	394021	1	3	hypothetical protein
NEDG_01227	1212	394216	395427	1	3	hypothetical protein					1	i21-43o
NEDG_01228	813	395503	396315	1	3	hypothetical protein					1	i13-35o
NEDG_01229	702	396439	397140	1	3	hypothetical protein		TLD	PF7534.12
NEDG_01230	1257	397153	398409	-1	3	SLC35C2	solute carrier family 35, member C2	TPT	PF3151.12		8	i7-29o44-65i195-217o222-244i256-278o298-320i327-346o350-372i
NEDG_01231	1005	398454	399458	1	3	hypothetical protein					5	o128-150i163-180o227-246i253-272o287-309i
NEDG_01232	837	399689	400525	-1	3	hypothetical protein				Y
NEDG_01233	882	400804	401685	1	3	hypothetical protein
NEDG_01234	549	401942	402490	-1	3	hypothetical protein				Y
NEDG_01235	612	402921	403532	-1	3	hypothetical protein				Y
NEDG_01236	1368	403843	405210	1	3	hypothetical protein					11	o20-42i63-85o120-142i155-172o182-204i217-239o265-287i317-339o349-366i373-395o410-432i
NEDG_01237	1875	405385	407259	-1	3	hypothetical protein				Y			yes + RING domain
NEDG_01238	630	407483	408112	1	3	ATPeV1D	V-type H+-transporting ATPase subunit D	ATP-synt_D	PF1813.13
NEDG_01239	1860	408294	410153	-1	3	hypothetical protein					6	i353-375o408-430i437-459o474-496i527-549o587-609i
NEDG_01240	1419	410197	411615	-1	3	hypothetical protein					4	o48-70i169-191o206-228i235-254o
NEDG_01241	2544	413709	416252	1	3	BLM	bloom syndrome protein [EC:3.6.4.12]	Helicase_C,DEAD,RecQ_Zn_bind	PF271.27,PF27.25,PF16124.1
NEDG_01242	1608	416443	418050	1	3	DDX55	ATP-dependent RNA helicase DDX55/SPB4 [EC:3.6.4.13]	DEAD,Helicase_C,DUF4217,ResIII	PF27.25,PF271.27,PF13959.2,PF4851.11
NEDG_01243	1350	418240	419589	-1	3	hypothetical protein
NEDG_01244	2358	419834	422191	1	3	hypothetical protein
NEDG_01245	2001	422752	424752	-1	3	hypothetical protein				Y	1	i21-40o	yes + RING domain
NEDG_01246	1641	424906	426546	-1	3	hypothetical protein				Y			yes + RING domain
NEDG_01247	1392	426781	428172	-1	3	hypothetical protein					1	i25-47o	yes
NEDG_01248	1758	429019	430776	1	3	hypothetical protein		zf-RING_2,zf-C3HC4_3	PF13639.2,PF1392.2				yes + RING domain
NEDG_01249	1791	431331	433121	1	3	hypothetical protein		zf-RING_2,zf-C3HC4	PF13639.2,PF97.21	Y			yes + RING domain
NEDG_01250	1110	433637	434746	1	3	hypothetical protein					1	i7-29o	yes
NEDG_01251	1710	435020	436729	1	3	hypothetical protein					1	i7-29o	yes
NEDG_01252	1182	439611	440792	1	3	hypothetical protein					1	i7-29o	yes
NEDG_01253	1689	197	1885	1	4	hypothetical protein				Y			yes + RING domain
NEDG_01254	897	2133	3029	1	4	hypothetical protein				Y			yes
NEDG_01255	798	3909	4706	-1	4	hypothetical protein				Y	1	o197-219i
NEDG_01256	606	4755	5360	-1	4	MNAT1	CDK-activating kinase assembly factor MAT1	MAT1,zf-C3HC4_5,zf-RING_5,zf-C3HC4_2,zf-C3HC4,zf-C3HC4_3,zf-RING_4	PF6391.9,PF17121.1,PF14634.2,PF13923.2,PF97.21,PF1392.2,PF1457.2
NEDG_01257	2823	5453	8275	-1	4	E3.6.3.8	Ca2+-transporting ATPase [EC:3.6.3.8]	E1-E2_ATPase,Hydrolase,Cation_ATPase_C,HAD,Cation_ATPase,Hydrolase_3	PF122.16,PF72.22,PF689.17,PF1271.3,PF13246.2,PF8282.8		6	i114-131o136-158i295-317o823-845i857-879o889-911i
NEDG_01258	207	8447	8653	1	4	RP-S21e	small subunit ribosomal protein S21e	Ribosomal_S21e	PF1249.14
NEDG_01259	762	8790	9551	1	4	TPI	triosephosphate isomerase (TIM) [EC:5.3.1.1]	TIM	PF121.14
NEDG_01260	525	9565	10089	-1	4	hypothetical protein		Rer1	PF3248.9		2	i22-44o125-147i
NEDG_01261	891	10295	11185	1	4	SLC35A1_2_3	solute carrier family 35 (UDP-sugar transporter), member A1/2/3	CRT-like,Nuc_sug_transp	PF8627.6,PF4142.11	Y	8	i12-34o94-116i125-139o154-176i189-211o221-243i250-267o271-293i
NEDG_01262	4563	11274	15836	-1	4	hypothetical protein					1	i21-43o
NEDG_01263	1908	16108	18015	1	4	hypothetical protein		INCENP_ARK-bind	PF3941.11
NEDG_01264	336	18051	18386	-1	4	LSM2	U6 snRNA-associated Sm-like protein LSm2	LSM	PF1423.18
NEDG_01265	1242	18416	19657	1	4	PK	pyruvate kinase [EC:2.7.1.4]	PK,HpcH_HpaI	PF224.17,PF3328.1
NEDG_01266	1038	19766	20803	1	4	CHK	choline/ethanolamine kinase [EC:2.7.1.32 2.7.1.82]	Choline_kinase,APH	PF1633.16,PF1636.19
NEDG_01267	669	20885	21553	-1	4	TFIIF2	transcription initiation factor TFIIF subunit beta [EC:3.6.4.12]	TFIIF_beta	PF227.11
NEDG_01268	996	21684	22679	-1	4	RP-L4e	large subunit ribosomal protein L4e	Ribosomal_L4	PF573.18
NEDG_01269	2808	22788	25595	-1	4	IDE	insulysin [EC:3.4.24.56]	Peptidase_M16,Peptidase_M16_C,Peptidase_M16_M	PF675.16,PF5193.17,PF16187.1
NEDG_01270	648	25626	26273	1	4	hypothetical protein		EF-hand_7,EF-hand_6	PF13499.2,PF1345.2
NEDG_01271	339	26339	26677	-1	4	hypothetical protein
NEDG_01272	285	26923	27207	1	4	hypothetical protein
NEDG_01273	2817	27230	30046	-1	4	hypothetical protein		TPR_11,TPR_8,TPR_2,TPR_1,TPR_12	PF13414.2,PF13181.2,PF7719.13,PF515.24,PF13424.2
NEDG_01274	531	30082	30612	1	4	hypothetical protein		NIF	PF331.14
NEDG_01275	987	30977	31963	1	4	SPO11	meiotic recombination protein SPO11
NEDG_01276	492	32186	32677	-1	4	UBE2H	ubiquitin-conjugating enzyme E2 H [EC:2.3.2.23]	UQ_con	PF179.22
NEDG_01277	606	32753	33358	1	4	folA	dihydrofolate reductase [EC:1.5.1.3]	DHFR_1	PF186.15	Y
NEDG_01278	834	33410	34243	1	4	RP-S4e	small subunit ribosomal protein S4e	Ribosomal_S4e,RS4NT,4S_S4_C,S4	PF9.16,PF871.8,PF16121.1,PF1479.21
NEDG_01279	618	34419	35036	-1	4	hypothetical protein		Mis12	PF5859.8
NEDG_01280	201	35108	35308	1	4	hypothetical protein
NEDG_01281	1779	35345	37123	1	4	hypothetical protein		Spc7	PF8317.7
NEDG_01282	222	38305	38526	1	4	hypothetical protein		DUF1764	PF8576.6
NEDG_01283	237	38548	38784	1	4	hypothetical protein		ATP_synt_H	PF5493.9		2	i12-31o46-68i
NEDG_01284	276	38819	39094	1	4	hypothetical protein
NEDG_01285	435	39101	39535	-1	4	hypothetical protein		GLTSCR1	PF15249.2
NEDG_01286	918	39558	40475	-1	4	hypothetical protein		Arrestin_N	PF339.25
NEDG_01287	1143	40680	41822	-1	4	hypothetical protein		FKBP_C	PF254.24
NEDG_01288	510	42022	42531	-1	4	RP-L18Ae	large subunit ribosomal protein L18Ae	Ribosomal_L18ae	PF1775.13
NEDG_01289	1614	42632	44245	-1	4	KIF3_17	kinesin family member 3/17	Kinesin	PF225.19
NEDG_01290	372	44446	44817	-1	4	RPB6	DNA-directed RNA polymerases I, II, and III subunit RPABC2	RNA_pol_Rpb6	PF1192.18
NEDG_01291	2199	44845	47043	1	4	hypothetical protein		HEAT_2	PF13646.2
NEDG_01292	909	47100	48008	-1	4	hypothetical protein				Y
NEDG_01293	2424	48049	50472	-1	4	hypothetical protein		Med14	PF8638.7
NEDG_01294	3666	50558	54223	1	4	hypothetical protein
NEDG_01295	519	54255	54773	1	4	hypothetical protein
NEDG_01296	1290	54992	56281	-1	4	TUBG	tubulin gamma	Tubulin,Tubulin_C	PF91.21,PF3953.13
NEDG_01297	282	56295	56576	1	4	FXN	frataxin [EC:1.16.3.1]	Frataxin_Cyay	PF1491.12
NEDG_01298	435	56677	57111	-1	4	hypothetical protein		DUF788	PF562.7		2	i21-43o109-128i
NEDG_01299	1755	57136	58890	1	4	hypothetical protein		BRCT,PTCB-BRCT,BRCT_2,LIG3_BRCT	PF533.22,PF12738.3,PF16589.1,PF16759.1
NEDG_01300	2991	59144	62134	-1	4	hypothetical protein		SMC_N,AAA_29,AAA_23,AAA_21	PF2463.15,PF13555.2,PF13476.2,PF1334.2
NEDG_01301	546	62607	63152	1	4	hypothetical protein		zf-C2H2,zf-H2C2_2,zf-C2H2_4,zf-C2H2_8	PF96.22,PF13465.2,PF13894.2,PF1599.1
NEDG_01302	1374	63179	64552	-1	4	LAP3	cytosol aminopeptidase [EC:3.4.11.1 3.4.11.5]	Peptidase_M17	PF883.17
NEDG_01303	696	64780	65475	1	4	RRP4	exosome complex component RRP4	EXOSC1,ECR1_N	PF1447.5,PF14382.2
NEDG_01304	2730	65517	68246	1	4	hypothetical protein		SNF2_N,SLIDE,Helicase_C,ResIII,HDA2-3,DEAD,HAND,ERCC3_RAD25_C	PF176.19,PF9111.6,PF271.27,PF4851.11,PF11496.4,PF27.25,PF911.7,PF1623.1
NEDG_01305	1698	68371	70068	-1	4	hypothetical protein		RINT1_TIP1	PF4437.9
NEDG_01306	1149	70383	71531	1	4	RCL1	RNA 3'-terminal phosphate cyclase-like protein	RTC	PF1137.17
NEDG_01307	1215	71689	72903	1	4	LCLAT1	lysocardiolipin and lysophospholipid acyltransferase [EC:2.3.1.- 2.3.1.51]	Acyltransferase	PF1553.17		5	i21-43o58-80i93-112o127-144i341-363o
NEDG_01308	267	73313	73579	1	4	LSM4	U6 snRNA-associated Sm-like protein LSm4	LSM,SM-ATX	PF1423.18,PF14438.2
NEDG_01309	9456	73797	83252	1	4	TRRAP	transformation/transcription domain-associated protein	FAT,PI3_PI4_kinase,TPR_14	PF2259.19,PF454.23,PF13428.2
NEDG_01310	1560	83397	84956	1	4	hypothetical protein		FH2	PF2181.19
NEDG_01311	525	84898	85422	-1	4	hypothetical protein
NEDG_01312	1842	85701	87542	-1	4	PMS2	DNA mismatch repair protein PMS2	MutL_C,HATPase_c_3,HATPase_c	PF8676.7,PF13589.2,PF2518.22
NEDG_01313	1176	87766	88941	-1	4	TRM11	tRNA (guanine1-N2)-methyltransferase [EC:2.1.1.214]	UPF2,N6_N4_Mtase,Methyltransf_26	PF117.14,PF1555.14,PF13659.2
NEDG_01314	879	89081	89959	-1	4	hypothetical protein					6	i45-67o87-109i137-159o169-191i220-242o252-274i
NEDG_01315	3363	90326	93688	-1	4	hypothetical protein		PTPlike_phytase	PF14566.2
NEDG_01316	1656	93820	95475	-1	4	hypothetical protein							yes
NEDG_01317	1626	95510	97135	-1	4	hypothetical protein		MS_channel	PF924.14		6	i28-47o62-84i110-132o158-180i290-312o332-354i
NEDG_01318	1602	97558	99159	-1	4	hypothetical protein							yes + RING domain
NEDG_01319	1287	99497	100783	1	4	hypothetical protein							yes
NEDG_01320	702	100987	101688	1	4	hypothetical protein					2	i25-47o99-121i
NEDG_01321	609	101856	102464	1	4	hypothetical protein					1	i80-102o
NEDG_01322	2232	102451	104682	1	4	hypothetical protein
NEDG_01323	1788	104967	106754	-1	4	hypothetical protein
NEDG_01324	2376	107510	109885	1	4	hypothetical protein				Y
NEDG_01325	483	110016	110498	1	4	hypothetical protein					1	i20-39o
NEDG_01326	573	110561	111133	-1	4	hypothetical protein		zf-RING_2,zf-C3HC4_2,zf-RING_5,zf-C3HC4	PF13639.2,PF13923.2,PF14634.2,PF97.21				yes + RING domain
NEDG_01327	579	111251	111829	-1	4	hypothetical protein		RNase_PH	PF1138.17
NEDG_01328	567	111819	112385	-1	4	hypothetical protein		LUC7	PF3194.11
NEDG_01329	696	112688	113383	1	4	MAK16	protein MAK16	Ribosomal_L28e,Mak16	PF1778.13,PF4874.1
NEDG_01330	819	113409	114227	1	4	NOP1	rRNA 2'-O-methyltransferase fibrillarin [EC:2.1.1.-]	Fibrillarin,GCD14	PF1269.13,PF874.6
NEDG_01331	3666	114475	118140	-1	4	UPF1	regulator of nonsense transcripts 1 [EC:3.6.4.-]	AAA_12,AAA_11,AAA_3,AAA_19,Viral_helicase1,PhoH	PF1387.2,PF1386.2,PF1364.2,PF13245.2,PF1443.14,PF2562.12
NEDG_01332	804	118493	119296	-1	4	hypothetical protein		Ada3	PF1198.5
NEDG_01333	1470	119343	120812	1	4	ATPeV1B	V-type H+-transporting ATPase subunit B	ATP-synt_ab,ATP-synt_ab_C,ATP-synt_ab_N,HAS-barrel	PF6.21,PF36.23,PF2874.19,PF9378.6
NEDG_01334	363	120827	121189	-1	4	NFYC	nuclear transcription factor Y, gamma	CBFD_NFYB_HMF,Histone	PF88.19,PF125.2
NEDG_01335	300	121292	121591	1	4	RP-LP1	large subunit ribosomal protein LP1	Ribosomal_6s	PF428.15
NEDG_01336	480	121830	122309	1	4	hypothetical protein		DnaJ	PF226.27		1	o139-158i
NEDG_01337	1518	122338	123855	1	4	PABPC	polyadenylate-binding protein	RRM_1,RRM_6,RRM_5,Nup35_RRM_2,RRM_7,PABP	PF76.18,PF14259.2,PF13893.2,PF1465.2,PF16367.1,PF658.14
NEDG_01338	1653	124115	125767	-1	4	hypothetical protein
NEDG_01339	957	125788	126744	-1	4	trxB	thioredoxin reductase (NADPH) [EC:1.8.1.9]	Pyr_redox_2,Pyr_redox_3,Pyr_redox,GIDA,K_oxygenase,NAD_binding_7,HI933_like,FAD_binding_2	PF7992.1,PF13738.2,PF7.23,PF1134.18,PF13434.2,PF13241.2,PF3486.1,PF89.2
NEDG_01340	465	126869	127333	1	4	XPA	DNA-repair protein complementing XP-A cells	XPA_C	PF5181.8
NEDG_01341	696	127330	128025	-1	4	UFD1	ubiquitin fusion degradation protein 1	UFD1	PF3152.1
NEDG_01342	471	128073	128543	1	4	trxB	thioredoxin reductase (NADPH) [EC:1.8.1.9]	Pyr_redox_2	PF7992.1
NEDG_01343	1794	128614	130407	-1	4	hypothetical protein
NEDG_01344	447	130455	130901	-1	4	hypothetical protein					2	o4-26i122-141o
NEDG_01345	756	131371	132126	1	4	hypothetical protein					1	i58-80o
NEDG_01346	474	132493	132966	1	4	hypothetical protein					2	i7-29o68-90i
NEDG_01347	573	133144	133716	1	4	hypothetical protein				Y	2	o4-26i75-97o
NEDG_01348	321	133855	134175	1	4	hypothetical protein					3	i13-30o34-51i58-77o
NEDG_01349	339	134232	134570	1	4	hypothetical protein
NEDG_01350	2586	134613	137198	1	4	KPNB1	importin subunit beta-1	HEAT_EZ	PF13513.2
NEDG_01351	1164	137272	138435	-1	4	TAF6	transcription initiation factor TFIID subunit 6	TAF6_C,TAF	PF7571.9,PF2969.13
NEDG_01352	582	138460	139041	-1	4	CSNK2B	casein kinase II subunit beta	CK_II_beta	PF1214.14
NEDG_01353	5601	139129	144729	-1	4	POLE1	DNA polymerase epsilon subunit 1 [EC:2.7.7.7]	DNA_pol_B_exo1,DNA_pol_B,DUF1744,RNase_H_2,DNA_pol_B_exo2	PF314.15,PF136.17,PF849.8,PF13482.2,PF118.5
NEDG_01354	414	145532	145945	1	4	hypothetical protein					2	o4-26i86-108o
NEDG_01355	2463	147099	149561	-1	4	hypothetical protein				Y
NEDG_01356	1074	150001	151074	-1	4	hypothetical protein					6	o79-98i111-133o153-175i196-218o238-260i292-314o
NEDG_01357	963	151703	152665	-1	4	hypothetical protein					1	i49-71o
NEDG_01358	729	153210	153938	1	4	hypothetical protein					4	i43-65o98-120i141-160o208-230i
NEDG_01359	1218	154017	155234	1	4	hypothetical protein				Y
NEDG_01360	1983	155341	157323	-1	4	glpA	glycerol-3-phosphate dehydrogenase [EC:1.1.5.3]	DAO,DAO_C,FAD_binding_2,FAD_oxidored,Pyr_redox_2,FAD_binding_3	PF1266.2,PF1691.1,PF89.2,PF12831.3,PF7992.1,PF1494.15	Y
NEDG_01361	879	157343	158221	-1	4	CERS	ceramide synthetase [EC:2.3.1.24]	TRAM_LAG1_CLN8	PF3798.12		5	o20-37i69-91o106-128i192-214o229-251i
NEDG_01362	333	158283	158615	1	4	hypothetical protein
NEDG_01363	468	158664	159131	-1	4	UBE2D_E	ubiquitin-conjugating enzyme E2 D/E [EC:2.3.2.23]	UQ_con,RWD,Prok-E2_B	PF179.22,PF5773.18,PF14461.2
NEDG_01364	2556	159193	161748	1	4	TAF1	transcription initiation factor TFIID subunit 1	DUF3591,Bromodomain,zf-CCHC_6	PF12157.4,PF439.21,PF15288.2
NEDG_01365	2364	162147	164510	-1	4	RRM1	ribonucleoside-diphosphate reductase subunit M1 [EC:1.17.4.1]	Ribonuc_red_lgC,Ribonuc_red_lgN,ATP-cone	PF2867.11,PF317.17,PF3477.12
NEDG_01366	462	164536	164997	1	4	SUGT1	suppressor of G2 allele of SKP1	SGS	PF52.11
NEDG_01367	615	165028	165642	-1	4	PGLS	6-phosphogluconolactonase [EC:3.1.1.31]	Glucosamine_iso	PF1182.16
NEDG_01368	708	165708	166415	1	4	zinc finger protein		zf-ZPR1	PF3367.9
NEDG_01369	1599	166546	168144	1	4	TRMT1	tRNA (guanine26-N2/guanine27-N2)-dimethyltransferase [EC:2.1.1.215 2.1.1.216]	TRM	PF25.12
NEDG_01370	1416	168239	169654	1	4	hypothetical protein		DUF4187,zf-BED	PF13821.2,PF2892.11
NEDG_01371	2865	169780	172644	-1	4	hypothetical protein
NEDG_01372	549	172670	173218	1	4	hypothetical protein
NEDG_01373	2097	173245	175341	1	4	PI4K	phosphatidylinositol 4-kinase [EC:2.7.1.67]	PI3_PI4_kinase	PF454.23
NEDG_01374	2724	175495	178218	-1	4	hypothetical protein		IBN_N,HEAT	PF381.15,PF2985.18
NEDG_01375	1836	178252	180087	1	4	hypothetical protein
NEDG_01376	375	180127	180501	1	4	hypothetical protein
NEDG_01377	876	180509	181384	1	4	TIM50	mitochondrial import inner membrane translocase subunit TIM5	NIF	PF331.14
NEDG_01378	360	181415	181774	-1	4	hypothetical protein					2	i7-26o31-53i
NEDG_01379	711	181799	182509	-1	4	PSMA6	2S proteasome subunit alpha 1 [EC:3.4.25.1]	Proteasome,Proteasome_A_N	PF227.22,PF1584.5
NEDG_01380	228	182532	182759	1	4	DNAJC19	DnaJ homolog subfamily C member 19	Pam16	PF3656.9
NEDG_01381	1752	182763	184514	-1	4	hypothetical protein		NatB_MDM2	PF9797.5
NEDG_01382	1695	184757	186451	1	4	TC.AAA	ATP:ADP antiporter, AAA family	TLC	PF3219.1		12	i42-59o74-96i109-131o171-193i205-227o242-264i302-321o341-363i376-398o421-443i478-499o509-531i
NEDG_01383	1314	186474	187787	1	4	hypothetical protein
NEDG_01384	501	187795	188295	1	4	hypothetical protein		Myb_DNA-bind_7,Myb_DNA-binding	PF15963.1,PF249.27
NEDG_01385	480	188505	188984	-1	4	hypothetical protein
NEDG_01386	1266	189220	190485	-1	4	hypothetical protein					7	i47-64o86-108i173-195o210-229i250-269o279-301i347-369o
NEDG_01387	846	190534	191379	-1	4	hypothetical protein		Far-17a_AIG1	PF475.1		6	i13-30o50-67i96-118o133-155i168-185o200-222i
NEDG_01388	723	191422	192144	-1	4	hypothetical protein		Far-17a_AIG1	PF475.1		6	i7-24o44-66i83-105o125-147i156-173o193-215i
NEDG_01389	741	192178	192918	1	4	YWHAE	14-3-3 protein epsilon	14-3-3	PF244.16
NEDG_01390	888	192915	193802	-1	4	hypothetical protein		CAP	PF188.22	Y
NEDG_01391	390	193989	194378	-1	4	hypothetical protein
NEDG_01392	666	194372	195037	-1	4	hypothetical protein					3	i57-79o94-116i191-213o
NEDG_01393	1407	195228	196634	-1	4	hypothetical protein		Pkinase,Pkinase_Tyr,Kinase-like,Kdo	PF69.21,PF7714.13,PF14531.2,PF6293.1
NEDG_01394	942	196801	197742	-1	4	hypothetical protein
NEDG_01395	822	197831	198652	1	4	hypothetical protein		zf-C2H2_aberr,zf-C2H2,zf-C2H2_4,zf-H2C2_2	PF1717.1,PF96.22,PF13894.2,PF13465.2
NEDG_01396	321	198726	199046	-1	4	hypothetical protein
NEDG_01397	1245	199166	200410	-1	4	PSMD12	26S proteasome regulatory subunit N5	PCI	PF1399.23
NEDG_01398	2844	200441	203284	-1	4	UBE1	ubiquitin-activating enzyme E1 [EC:6.2.1.45]	ThiF,UBA_e1_thiolCys,E1_UFD	PF899.17,PF1585.5,PF9358.6
NEDG_01399	1578	203490	205067	1	4	SMARCC	SWI/SNF related-matrix-associated actin-dependent regulator of chromatin subfamily C	SWIRM,Myb_DNA-binding,SWIRM-assoc_1,Myb_DNA-bind_6	PF4433.13,PF249.27,PF16495.1,PF13921.2
NEDG_01400	1608	205425	207032	-1	4	hypothetical protein		Sec1	PF995.19
NEDG_01401	981	207081	208061	1	4	hypothetical protein		Pkinase,Pkinase_Tyr	PF69.21,PF7714.13
NEDG_01402	1023	208113	209135	-1	4	hypothetical protein		Fe_hyd_lg_C	PF296.1
NEDG_01403	726	209425	210150	1	4	hypothetical protein					1	i222-239o
NEDG_01404	348	210215	210562	-1	4	hypothetical protein
NEDG_01405	1935	210589	212523	1	4	hypothetical protein
NEDG_01406	192	212599	212790	1	4	hypothetical protein		LSM	PF1423.18
NEDG_01407	639	212852	213490	-1	4	hypothetical protein		DUF592	PF171.1		1	i156-178o
NEDG_01408	327	213550	213876	1	4	hypothetical protein
NEDG_01409	633	214196	214828	1	4	hypothetical protein		Homeobox	PF46.25
NEDG_01410	1155	214934	216088	1	4	hypothetical protein
NEDG_01411	1590	216382	217971	1	4	hypothetical protein
NEDG_01412	876	218010	218885	-1	4	hypothetical protein		Syntaxin,SNARE	PF84.21,PF5739.15		1	i229-251o
NEDG_01413	933	218911	219843	1	4	hypothetical protein		AP_endonuc_2	PF1261.2
NEDG_01414	669	220187	220855	-1	4	hypothetical protein		PAP2	PF1569.17	Y	5	i5-22o46-68i81-103o129-151i163-185o
NEDG_01415	768	220987	221754	1	4	CCNB	cyclin B	Cyclin_N	PF134.19
NEDG_01416	1215	221787	223001	1	4	hypothetical protein		MFS_1	PF769.12		10	i12-29o51-73i86-108o138-160i167-189o217-239i275-297o307-329i336-358o368-387i
NEDG_01417	249	223001	223249	1	4	hypothetical protein
NEDG_01418	861	223281	224141	-1	4	hypothetical protein		ArfGap	PF1412.14
NEDG_01419	2931	224340	227270	-1	4	MTR4	ATP-dependent RNA helicase DOB1 [EC:3.6.4.13]	DSHCT,DEAD,Helicase_C,rRNA_proc-arch	PF8148.8,PF27.25,PF271.27,PF13234.2
NEDG_01420	1269	227478	228746	1	4	PSMC3	26S proteasome regulatory subunit T5	AAA,AAA_5,AAA_2,RuvB_N,AAA_16	PF4.25,PF7728.1,PF7724.1,PF5496.8,PF13191.2
NEDG_01421	453	228842	229294	-1	4	hypothetical protein
NEDG_01422	651	229317	229967	1	4	hypothetical protein
NEDG_01423	2601	230272	232872	1	4	hypothetical protein				Y	1	o835-857i
NEDG_01424	1305	233474	234778	-1	4	hypothetical protein		zf-B_box	PF643.2
NEDG_01425	1368	234906	236273	-1	4	hypothetical protein		Choline_transpo	PF4515.8		10	i27-46o71-93i100-119o129-151i164-186o206-228i262-284o299-321i365-387o407-429i
NEDG_01426	333	236466	236798	-1	4	hypothetical protein				Y	3	i5-22o37-59i80-102o
NEDG_01427	657	236795	237451	-1	4	hypothetical protein					1	o123-145i
NEDG_01428	1716	3	1718	1	5	hypothetical protein				Y			yes + RING domain
NEDG_01429	744	1917	2660	-1	5	hypothetical protein				Y	2	i2-24o107-129i
NEDG_01430	330	2980	3309	1	5	hypothetical protein		DUF151	PF7423.7	Y	2	o4-23i86-108o
NEDG_01431	975	3651	4625	1	5	hypothetical protein				Y	2	i5-24o297-319i
NEDG_01432	807	4691	5497	-1	5	hypothetical protein				Y	2	i5-27o132-154i
NEDG_01433	1302	5527	6828	-1	5	hypothetical protein		GRASP55_65,PDZ_2	PF4495.1,PF1318.2
NEDG_01434	813	6852	7664	-1	5	AURKA	aurora kinase A [EC:2.7.11.1]	Pkinase,Pkinase_Tyr,Kinase-like	PF69.21,PF7714.13,PF14531.2
NEDG_01435	492	7697	8188	1	5	hypothetical protein		Peptidase_C97	PF593.1
NEDG_01436	945	8314	9258	-1	5	hypothetical protein		WD4_like	PF175.1
NEDG_01437	648	9341	9988	1	5	hypothetical protein				Y
NEDG_01438	507	9977	10483	-1	5	MED6	mediator of RNA polymerase II transcription subunit 6	Med6	PF4934.1
NEDG_01439	1248	10498	11745	1	5	UBLE1B	ubiquitin-like 1-activating enzyme E1 B [EC:6.2.1.45]	ThiF	PF899.17
NEDG_01440	726	11793	12518	-1	5	hypothetical protein		Forkhead	PF25.14
NEDG_01441	618	12630	13247	1	5	EMG1	rRNA small subunit pseudouridine methyltransferase Nep1 [EC:2.1.1.26]	EMG1	PF3587.1
NEDG_01442	1125	13473	14597	1	5	ACTB_G1	actin beta/gamma 1	Actin	PF22.15
NEDG_01443	1161	14626	15786	1	5	hypothetical protein
NEDG_01444	3741	15814	19554	1	5	hypothetical protein
NEDG_01445	2850	19604	22453	1	5	hypothetical protein		Sec7,P53_tetramer	PF1369.16,PF771.7
NEDG_01446	1428	22521	23948	1	5	hypothetical protein				Y
NEDG_01447	1320	24073	25392	-1	5	RSA4	ribosome assembly protein 4	WD4,Ge1_WD4	PF4.28,PF16529.1
NEDG_01448	3318	25470	28787	-1	5	RPA2	DNA-directed RNA polymerase I subunit RPA2 [EC:2.7.7.6]	RNA_pol_Rpb2_6,RNA_pol_Rpb2_3,RNA_pol_Rpb2_1,RNA_pol_Rpb2_7,RNA_pol_Rpb2_2	PF562.24,PF4565.12,PF4563.11,PF456.16,PF4561.1
NEDG_01449	1536	29011	30546	1	5	hypothetical protein				Y
NEDG_01450	2130	30699	32828	1	5	hypothetical protein		ABC_tran,AAA_25	PF5.23,PF13481.2		8	i319-341o398-416i448-470o480-502i514-536o580-597i604-626o677-699i
NEDG_01451	1617	33181	34797	-1	5	hypothetical protein		zf-C3HC4_3,zf-RING_5,zf-RING_UBOX,zf-RING_2	PF1392.2,PF14634.2,PF13445.2,PF13639.2				yes + RING domain
NEDG_01452	2007	34971	36977	1	5	hypothetical protein		zf-RING_5	PF14634.2	Y			yes + RING domain
NEDG_01453	594	38994	39587	1	5	hypothetical protein		zf-RING_2,zf-RING_5,zf-RING_UBOX,zf-C3HC4_2,zf-C3HC4_3,zf-C3HC4	PF13639.2,PF14634.2,PF13445.2,PF13923.2,PF1392.2,PF97.21				yes + RING domain
NEDG_01454	840	40022	40861	1	5	hypothetical protein				Y	6	o6-25i81-103o118-140i161-183o209-231i244-266o
NEDG_01455	1431	41210	42640	-1	5	hypothetical protein				Y			yes
NEDG_01456	1191	42734	43924	-1	5	hypothetical protein					1	i21-43o	yes
NEDG_01457	507	44239	44745	1	5	hypothetical protein
NEDG_01458	2235	44830	47064	1	5	MCM6	DNA replication licensing factor MCM6 [EC:3.6.4.12]	MCM,MCM_N,Mg_chelatase,AAA_5,AAA_3	PF493.19,PF14551.2,PF178.17,PF7728.1,PF7726.7
NEDG_01459	2874	47288	50161	-1	5	hypothetical protein		SPT16,FACT-Spt16_Nlob,Peptidase_M24,Rtt16	PF8644.7,PF14826.2,PF557.2,PF8512.8
NEDG_01460	255	50229	50483	-1	5	hypothetical protein
NEDG_01461	1506	50522	52027	1	5	hypothetical protein		DUF597,DDT	PF172.1,PF2791.13
NEDG_01462	1044	52644	53687	-1	5	hypothetical protein		CAF1A	PF12253.4
NEDG_01463	960	53709	54668	-1	5	SIR2	NAD-dependent histone deacetylase SIR2 [EC:3.5.1.-]	SIR2	PF2146.13
NEDG_01464	624	54696	55319	1	5	ARL2	ADP-ribosylation factor-like protein 2	Arf,Ras,Roc,G-alpha,GTP_EFTU,MMR_HSR1	PF25.17,PF71.18,PF8477.9,PF53.16,PF9.23,PF1926.19
NEDG_01465	285	55327	55611	1	5	RPC11	DNA-directed RNA polymerase III subunit RPC11	TFIIS_C	PF196.14
NEDG_01466	1698	55959	57656	1	5	hypothetical protein				Y			yes + RING domain
NEDG_01467	885	57851	58735	-1	5	hypothetical protein				Y	1	i9-31o	yes
NEDG_01468	1287	58910	60196	-1	5	hypothetical protein					1	i5-27o	yes
NEDG_01469	3795	60876	64670	1	5	hypothetical protein		DCB	PF16213.1
NEDG_01470	402	64710	65111	-1	5	grxC	glutaredoxin 3	Glutaredoxin	PF462.2
NEDG_01471	3258	65274	68531	-1	5	hypothetical protein		LRR_8,LRR_4	PF13855.2,PF12799.3	Y
NEDG_01472	627	68635	69261	-1	5	RPB5	DNA-directed RNA polymerases I, II, and III subunit RPABC1	RNA_pol_Rpb5_C,RNA_pol_Rpb5_N	PF1191.15,PF3871.1
NEDG_01473	1893	69345	71237	1	5	HSPA1_8	heat shock 7kDa protein 1/8	HSP7,MreB_Mbl,FtsA	PF12.16,PF6723.9,PF1445.2
NEDG_01474	2091	71345	73435	1	5	STT3	dolichyl-diphosphooligosaccharide--protein glycosyltransferase [EC:2.4.99.18]	STT3	PF2516.1		7	i12-34o110-132i231-253o263-282i289-308o353-375i388-410o
NEDG_01475	1149	73777	74925	-1	5	hypothetical protein					7	o79-98i111-133o148-170i196-218o246-268i289-311o326-348i
NEDG_01476	1098	75550	76647	-1	5	hypothetical protein					1	i50-72o
NEDG_01477	828	77065	77892	1	5	hypothetical protein				Y
NEDG_01478	531	78018	78548	1	5	hypothetical protein				Y
NEDG_01479	1485	78591	80075	1	5	CCT5	T-complex protein 1 subunit epsilon	Cpn6_TCP1	PF118.2
NEDG_01480	2658	80329	82986	1	5	NPEPPS	puromycin-sensitive aminopeptidase [EC:3.4.11.-]	Peptidase_M1,ERAP1_C	PF1433.16,PF11838.4
NEDG_01481	1734	83178	84911	1	5	hypothetical protein		Nrap	PF3813.1
NEDG_01482	879	84934	85812	-1	5	BRX1	ribosome biogenesis protein BRX1	Brix	PF4427.14
NEDG_01483	933	86014	86946	1	5	hypothetical protein		HECT_2	PF9814.5
NEDG_01484	753	86963	87715	1	5	hypothetical protein					1	i25-47o
NEDG_01485	723	87720	88442	-1	5	hypothetical protein
NEDG_01486	1374	88494	89867	-1	5	hypothetical protein
NEDG_01487	441	89937	90377	-1	5	hypothetical protein		DMAP1_like	PF1724.1
NEDG_01488	939	90408	91346	1	5	DNAJC2	DnaJ homolog subfamily C member 2	DnaJ	PF226.27
NEDG_01489	489	91449	91937	-1	5	CPSF4	cleavage and polyadenylation specificity factor subunit 4	zf-CCCH,Torus,zf-CCCH_2	PF642.2,PF16131.1,PF1468.2
NEDG_01490	3921	91984	95904	1	5	CHD7	chromodomain-helicase-DNA-binding protein 7 [EC:3.6.4.12]	SNF2_N,Helicase_C,Chromo,HDA2-3,DEAD,ResIII	PF176.19,PF271.27,PF385.2,PF11496.4,PF27.25,PF4851.11
NEDG_01491	2235	96104	98338	1	5	COPG	coatomer protein complex, subunit gamma	COP-gamma_platf,Adaptin_N	PF8752.6,PF162.16
NEDG_01492	1548	98508	100055	1	5	hypothetical protein				Y	1	i7-29o
NEDG_01493	807	100137	100943	1	5	hypothetical protein
NEDG_01494	1329	101809	103137	-1	5	hypothetical protein				Y	1	i7-26o	yes
NEDG_01495	954	103341	104294	-1	5	VRG4	GDP-mannose transporter			Y	7	o10-32i44-66o81-103i177-199o209-231i252-274o294-313i
NEDG_01496	1593	104392	105984	1	5	UGP2	UTP--glucose-1-phosphate uridylyltransferase [EC:2.7.7.9]	UDPGP	PF174.14
NEDG_01497	480	106031	106510	-1	5	hypothetical protein		Mpp1	PF46.8
NEDG_01498	549	106578	107126	-1	5	hypothetical protein
NEDG_01499	768	107169	107936	1	5	RP-L8e	large subunit ribosomal protein L8e	Ribosomal_L2_C,Ribosomal_L2	PF3947.14,PF181.19
NEDG_01500	291	108059	108349	1	5	hypothetical protein					1	i73-95o
NEDG_01501	1014	108367	109380	-1	5	hypothetical protein
NEDG_01502	2271	109677	111947	-1	5	hypothetical protein		Glycos_transf_1,Glyco_trans_1_4	PF534.16,PF13692.2	Y
NEDG_01503	2220	112516	114735	1	5	hypothetical protein
NEDG_01504	822	114770	115591	-1	5	hypothetical protein					7	i23-45o60-82i102-124o134-156i184-206o221-243i250-272o
NEDG_01505	942	115798	116739	1	5	hypothetical protein					2	o28-43i48-70o
NEDG_01506	1074	116843	117916	-1	5	RNASEH2A	ribonuclease H2 subunit A [EC:3.1.26.4]	RNase_HII	PF1351.14
NEDG_01507	960	118052	119011	1	5	tatD	TatD DNase family protein [EC:3.1.21.-]	TatD_DNase	PF126.17
NEDG_01508	771	119131	119901	1	5	hypothetical protein					2	i34-56o233-252i
NEDG_01509	384	119898	120281	-1	5	RPB8	DNA-directed RNA polymerases I, II, and III subunit RPABC3	RNA_pol_Rpb8	PF387.11
NEDG_01510	993	120309	121301	1	5	hypothetical protein
NEDG_01511	861	121364	122224	1	5	SGMS	shingomyelin synthase [EC:2.7.8.27]	PAP2_C	PF1436.2		6	i21-43o76-98i105-127o156-178i183-205o210-232i
NEDG_01512	933	122242	123174	-1	5	hypothetical protein
NEDG_01513	195	123340	123534	-1	5	hypothetical protein
NEDG_01514	1125	123569	124693	-1	5	NOL10	ribosome biogenesis protein ENP2
NEDG_01515	2220	124811	127030	-1	5	MSH2	DNA mismatch repair protein MSH2	MutS_V,MutS_III,MutS_IV	PF488.17,PF5192.14,PF519.14
NEDG_01516	471	127181	127651	-1	5	hypothetical protein		CLTH	PF167.5
NEDG_01517	831	127745	128575	-1	5	hypothetical protein		RabGAP-TBC	PF566.14
NEDG_01518	921	128606	129526	1	5	hypothetical protein		TFIIF_alpha	PF5793.8
NEDG_01519	2139	129546	131684	1	5	hypothetical protein		RhoGEF,CNH	PF621.16,PF78.18
NEDG_01520	645	131692	132336	1	5	hypothetical protein
NEDG_01521	2628	132414	135041	1	5	USP7	ubiquitin carboxyl-terminal hydrolase 7 [EC:3.4.19.12]	UCH,UCH_1	PF443.25,PF13423.2
NEDG_01522	714	135173	135886	1	5	OTU1	ubiquitin thioesterase OTU1 [EC:3.1.2.-]	OTU	PF2338.15
NEDG_01523	1179	136585	137763	-1	5	PMPCB	mitochondrial-processing peptidase subunit beta [EC:3.4.24.64]	Peptidase_M16	PF675.16	Y
NEDG_01524	1296	138490	139785	-1	5	CHK1	serine/threonine-protein kinase Chk1 [EC:2.7.11.1]	Pkinase,Pkinase_Tyr,Kinase-like,APH	PF69.21,PF7714.13,PF14531.2,PF1636.19
NEDG_01525	1203	139905	141107	-1	5	hypothetical protein		Pkinase,Pkinase_Tyr	PF69.21,PF7714.13		1	i23-42o
NEDG_01526	1794	141377	143170	1	5	hypothetical protein
NEDG_01527	465	143307	143771	-1	5	RP-S14e	small subunit ribosomal protein S14e	Ribosomal_S11	PF411.15
NEDG_01528	1590	143806	145395	1	5	USP5_13	ubiquitin carboxyl-terminal hydrolase 5/13 [EC:3.4.19.12]	UCH,zf-UBP,UCH_1	PF443.25,PF2148.15,PF13423.2
NEDG_01529	1887	145509	147395	1	5	USP5_13	ubiquitin carboxyl-terminal hydrolase 5/13 [EC:3.4.19.12]	zf-UBP,UCH	PF2148.15,PF443.25
NEDG_01530	207	147400	147606	-1	5	LSM6	U6 snRNA-associated Sm-like protein LSm6	LSM,LSM14	PF1423.18,PF1271.3
NEDG_01531	2505	147634	150138	1	5	DIS3	exosome complex exonuclease DIS3/RRP44 [EC:3.1.13.-]	RNB,OB_RNB	PF773.15,PF826.7
NEDG_01532	975	150425	151399	1	5	hypothetical protein		RRM_1,RRM_6,RRM_5,RRM_7	PF76.18,PF14259.2,PF13893.2,PF16367.1
NEDG_01533	1032	152003	153034	-1	5	FEN1	flap endonuclease-1 [EC:3.-.-.-]	XPG_I,XPG_N,XPG_I_2	PF867.14,PF752.13,PF12813.3
NEDG_01534	369	153047	153415	-1	5	hypothetical protein
NEDG_01535	372	153467	153838	-1	5	hypothetical protein
NEDG_01536	672	153877	154548	-1	5	hypothetical protein
NEDG_01537	417	154555	154971	-1	5	hypothetical protein				Y	1	o112-134i
NEDG_01538	906	155091	155996	-1	5	hypothetical protein				Y			yes
NEDG_01539	1704	156068	157771	-1	5	hypothetical protein				Y
NEDG_01540	498	157931	158428	1	5	hypothetical protein					1	i98-120o
NEDG_01541	1572	158696	160267	1	5	hypothetical protein					5	i224-246o256-278i299-321o331-350i369-391o
NEDG_01542	1902	160438	162339	1	5	hypothetical protein					1	i85-107o
NEDG_01543	525	162415	162939	-1	5	hypothetical protein		CH,Calponin	PF37.27,PF42.14
NEDG_01544	1608	163043	164650	-1	5	hypothetical protein		Syja_N	PF2383.14		2	o467-485i490-507o
NEDG_01545	330	164698	165027	-1	5	hypothetical protein
NEDG_01546	1314	165077	166390	1	5	TUBB	tubulin beta	Tubulin,Tubulin_C,Misat_Tub_SegII	PF91.21,PF3953.13,PF1644.5
NEDG_01547	1239	166519	167757	1	5	NUG1	nuclear GTP-binding protein	MMR_HSR1,FeoB_N,GTP_EFTU,DUF258	PF1926.19,PF2421.14,PF9.23,PF3193.12
NEDG_01548	2178	167851	170028	1	5	ERCC2	DNA excision repair protein ERCC-2 [EC:3.6.4.12]	Helicase_C_2,DEAD_2,ResIII,DEAD,HBB	PF1337.2,PF6733.11,PF4851.11,PF27.25,PF6777.7
NEDG_01549	3114	170178	173291	1	5	ATP13A3_4_5	cation-transporting ATPase 13A3/4/5 [EC:3.6.3.-]	E1-E2_ATPase,HAD,Hydrolase,P5-ATPase,Cation_ATPase	PF122.16,PF1271.3,PF72.22,PF1249.4,PF13246.2		10	i25-47o150-172i174-193o346-365i377-399o849-866i886-908o928-950i963-985o1010-1032i
NEDG_01550	645	173389	174033	1	5	hypothetical protein
NEDG_01551	651	174131	174781	1	5	hypothetical protein					2	i141-163o190-212i
NEDG_01552	282	174874	175155	-1	5	URM1	ubiquitin related modifier 1	Urm1	PF9138.7
NEDG_01553	1932	175677	177608	-1	5	hypothetical protein		MS_channel	PF924.14		5	i111-133o167-189i202-224o246-268i427-449o
NEDG_01554	1323	177754	179076	1	5	DDX47	ATP-dependent RNA helicase DDX47/RRP3 [EC:3.6.4.13]	DEAD,Helicase_C,ResIII	PF27.25,PF271.27,PF4851.11
NEDG_01555	1569	179259	180827	-1	5	CCT7	T-complex protein 1 subunit eta	Cpn6_TCP1	PF118.2
NEDG_01556	375	180932	181306	-1	5	hypothetical protein		RNA_pol_3_Rpc31	PF1175.4
NEDG_01557	660	181681	182340	1	5	PSMD4	26S proteasome regulatory subunit N1	UIM,VWA_2	PF289.16,PF13519.2
NEDG_01558	423	182349	182771	-1	5	RP-S23e	small subunit ribosomal protein S23e	Ribosom_S12_S23	PF164.21
NEDG_01559	825	182885	183709	-1	5	RNMT	mRNA (guanine-N7-)-methyltransferase [EC:2.1.1.56]	Pox_MCEL,Methyltransf_31,Methyltransf_11,Methyltransf_12,Methyltransf_25,Methyltransf_18,Methyltransf_23,MTS	PF3291.12,PF13847.2,PF8241.8,PF8242.8,PF13649.2,PF12847.3,PF13489.2,PF5175.1
NEDG_01560	279	183726	184004	1	5	hypothetical protein
NEDG_01561	1392	184117	185508	-1	5	hypothetical protein					1	i9-31o
NEDG_01562	996	185936	186931	-1	5	hypothetical protein				Y	1	o4-26i
NEDG_01563	735	187552	188286	-1	5	hypothetical protein							yes
NEDG_01564	879	3	881	-1	6	hypothetical protein							yes
NEDG_01565	1095	2128	3222	1	6	hypothetical protein					1	i63-85o
NEDG_01566	1779	3740	5518	-1	6	hypothetical protein				Y			yes + RING domain
NEDG_01567	1761	6244	8004	-1	6	hypothetical protein				Y			yes + RING domain
NEDG_01568	1536	8236	9771	-1	6	hypothetical protein					1	i31-53o	yes
NEDG_01569	450	9941	10390	-1	6	hypothetical protein							yes
NEDG_01570	846	10852	11697	-1	6	hypothetical protein					1	i7-29o	yes
NEDG_01571	858	11868	12725	-1	6	hypothetical protein		zf-RING_2	PF13639.2				yes + RING domain
NEDG_01572	537	13110	13646	-1	6	hypothetical protein				Y	1	i7-29o	yes
NEDG_01573	1272	13855	15126	-1	6	hypothetical protein				Y			yes
NEDG_01574	1635	15900	17534	-1	6	hypothetical protein					11	i34-53o57-79i169-191o211-233i240-262o299-321i333-355o393-415i444-461o466-488i501-523o
NEDG_01575	1803	17674	19476	-1	6	hypothetical protein				Y			yes + RING domain
NEDG_01576	897	19741	20637	1	6	hypothetical protein		Glyco_transf_25	PF1755.13	Y	1	i7-29o
NEDG_01577	1104	21067	22170	1	6	hypothetical protein				Y			yes
NEDG_01578	1734	22293	24026	1	6	hypothetical protein		zf-RING_2	PF13639.2	Y			yes + RING domain
NEDG_01579	849	24154	25002	1	6	hypothetical protein					1	i21-40o	yes
NEDG_01580	1236	25192	26427	1	6	hypothetical protein				Y			yes
NEDG_01581	1848	26653	28500	1	6	hypothetical protein					1	i26-48o	yes + RING domain
NEDG_01582	2697	28715	31411	-1	6	hypothetical protein				Y
NEDG_01583	1437	31583	33019	-1	6	hypothetical protein				Y			yes
NEDG_01584	1647	33192	34838	-1	6	hypothetical protein				Y
NEDG_01585	1332	35338	36669	-1	6	hypothetical protein				Y
NEDG_01586	1731	37310	39040	-1	6	hypothetical protein		zf-C3HC4_3,zf-RING_5,zf-RING_2,zf-C3HC4	PF1392.2,PF14634.2,PF13639.2,PF97.21		1	i20-42o	yes + RING domain
NEDG_01587	1494	39177	40670	-1	6	hypothetical protein				Y			yes
NEDG_01588	1704	40854	42557	-1	6	hypothetical protein					5	i360-382o397-419i448-470o485-504i532-554o
NEDG_01589	1845	42680	44524	-1	6	hypothetical protein		LRR_8,LRR_4,LRR_1	PF13855.2,PF12799.3,PF56.29
NEDG_01590	705	44976	45680	1	6	MORF4L1	mortality factor 4-like protein 1	MRG	PF5712.9
NEDG_01591	447	45809	46255	-1	6	hypothetical protein		Mei5_like	PF1721.1
NEDG_01592	612	46290	46901	-1	6	RAB11A	Ras-related protein Rab-11A	Ras,Roc,Arf,MMR_HSR1,DUF258,GTP_EFTU,FeoB_N	PF71.18,PF8477.9,PF25.17,PF1926.19,PF3193.12,PF9.23,PF2421.14
NEDG_01593	1047	46958	48004	-1	6	hypothetical protein		zf-RING_2,zf-RING_11,zf-RING_5,zf-C3HC4,zf-C3HC4_2,zf-rbx1,zf-C3HC4_3	PF13639.2,PF17123.1,PF14634.2,PF97.21,PF13923.2,PF12678.3,PF1392.2	Y	1	o238-260i
NEDG_01594	534	48231	48764	-1	6	hypothetical protein		Homeobox,Homeobox_KN	PF46.25,PF592.7
NEDG_01595	1590	48982	50571	1	6	CCT6	T-complex protein 1 subunit zeta	Cpn6_TCP1	PF118.2
NEDG_01596	591	50632	51222	1	6	RP-S5e	small subunit ribosomal protein S5e	Ribosomal_S7	PF177.17
NEDG_01597	195	51445	51639	-1	6	RP-S29e	small subunit ribosomal protein S29e	Ribosomal_S14	PF253.17
NEDG_01598	294	51695	51988	-1	6	hypothetical protein					1	o42-60i
NEDG_01599	966	52116	53081	1	6	hypothetical protein		Rhodanese	PF581.16
NEDG_01600	804	53207	54010	1	6	BUD23	18S rRNA (guanine1575-N7)-methyltransferase [EC:2.1.1.39]	Methyltransf_11,Methyltransf_31,Methyltransf_12,WBS_methylT,Methyltransf_25,Methyltransf_18,CMAS,Methyltransf_23,Ubie_methyltran,N6_N4_Mtase	PF8241.8,PF13847.2,PF8242.8,PF12589.4,PF13649.2,PF12847.3,PF2353.16,PF13489.2,PF129.14,PF1555.14
NEDG_01601	3588	54193	57780	1	6	hypothetical protein
NEDG_01602	270	57871	58140	-1	6	LSM7	U6 snRNA-associated Sm-like protein LSm7	LSM	PF1423.18
NEDG_01603	1005	58159	59163	1	6	PUS3	tRNA pseudouridine38/39 synthase [EC:5.4.99.45]	PseudoU_synth_1	PF1416.16
NEDG_01604	1827	59289	61115	-1	6	hypothetical protein		TPR_19,DnaJ	PF14559.2,PF226.27
NEDG_01605	396	61217	61612	1	6	hypothetical protein		zf-CCCH,zf-CCCH_3,Torus	PF642.2,PF15663.1,PF16131.1
NEDG_01606	1263	61732	62994	1	6	hypothetical protein		Sacchrp_dh_NADP	PF3435.14		1	o273-295i
NEDG_01607	1842	63297	65138	-1	6	hypothetical protein					5	i373-395o424-446i467-488o503-520i540-562o
NEDG_01608	306	65222	65527	-1	6	hypothetical protein		WGG	PF1273.5
NEDG_01609	750	65556	66305	1	6	hypothetical protein		zf-CCHC	PF98.19
NEDG_01610	1167	66323	67489	-1	6	hypothetical protein				Y
NEDG_01611	1695	67761	69455	-1	6	hypothetical protein					5	i317-339o368-390i411-432o447-464i484-506o
NEDG_01612	1926	69729	71654	-1	6	hypothetical protein				Y	7	i381-403o408-425i437-459o474-493i506-528o533-555i576-595o
NEDG_01613	690	72066	72755	-1	6	hypothetical protein		ICMT,PEMT	PF414.1,PF4191.9		3	i63-85o100-122i143-165o
NEDG_01614	621	72863	73483	-1	6	GAR1	H/ACA ribonucleoprotein complex subunit 1	Gar1	PF441.1
NEDG_01615	2016	73593	75608	-1	6	hypothetical protein		GTP_EFTU	PF9.23
NEDG_01616	696	75682	76377	-1	6	hypothetical protein		mRNA_triPase	PF294.11
NEDG_01617	909	76398	77306	-1	6	hypothetical protein
NEDG_01618	1647	77393	79039	-1	6	hypothetical protein
NEDG_01619	1218	79072	80289	1	6	hypothetical protein		Porin_3	PF1459.18
NEDG_01620	1569	80643	82211	-1	6	hypothetical protein					5	i275-297o326-348i369-390o405-422i442-464o
NEDG_01621	627	82550	83176	-1	6	hypothetical protein				Y	1	o169-191i
NEDG_01622	2691	83378	86068	-1	6	CDC42BP	serine/threonine-protein kinase MRCK [EC:2.7.11.1]	Pkinase,Pkinase_Tyr,C1_1,Kinase-like	PF69.21,PF7714.13,PF13.18,PF14531.2
NEDG_01623	1038	86106	87143	1	6	TFIIH2	transcription initiation factor TFIIH subunit 2	Ssl1,VWA_2,VWA,C1_4	PF456.1,PF13519.2,PF92.24,PF7975.8
NEDG_01624	2955	87208	90162	-1	6	hypothetical protein		FH2,Drf_GBD	PF2181.19,PF6371.9
NEDG_01625	1266	90377	91642	1	6	ENTPD5_6	ectonucleoside triphosphate diphosphohydrolase 5/6 [EC:3.6.1.6]	GDA1_CD39,Ppx-GppA	PF115.13,PF2541.12	Y
NEDG_01626	723	91724	92446	-1	6	hypothetical protein					4	i78-100o115-137i144-166o181-203i
NEDG_01627	615	92986	93600	-1	6	hypothetical protein					5	o35-57i70-92o107-129i142-164o179-201i
NEDG_01628	678	93838	94515	-1	6	hypothetical protein					5	i52-69o84-106i126-148o153-175i196-218o
NEDG_01629	267	94683	94949	1	6	hypothetical protein
NEDG_01630	327	94972	95298	1	6	hypothetical protein
NEDG_01631	519	95334	95852	1	6	hypothetical protein					1	i148-170o
NEDG_01632	543	95882	96424	-1	6	hypothetical protein		KaiC	PF6745.9	Y
NEDG_01633	3120	96460	99579	1	6	ATP13A1	cation-transporting ATPase 13A1 [EC:3.6.3.-]	E1-E2_ATPase,HAD,Hydrolase,Cation_ATPase,Hydrolase_3	PF122.16,PF1271.3,PF72.22,PF13246.2,PF8282.8		10	i12-34o44-66i189-211o217-234i376-398o847-864i885-907o927-947i960-979o999-1021i
NEDG_01634	1305	99780	101084	-1	6	iscS	cysteine desulfurase [EC:2.8.1.7]	Aminotran_5,Aminotran_1_2,DegT_DnrJ_EryC1,Beta_elim_lyase,Pyridoxal_deC	PF266.15,PF155.17,PF141.13,PF1212.17,PF282.15
NEDG_01635	1236	101115	102350	-1	6	PUS9	tRNA pseudouridine synthase 9 [EC:5.4.99.-]	PseudoU_synth_2	PF849.18
NEDG_01636	711	102365	103075	1	6	RPC6	DNA-directed RNA polymerase III subunit RPC6	RNA_pol_Rpc34,RPA_C,Rrf2	PF5158.8,PF8784.7,PF282.16
NEDG_01637	1356	103142	104497	1	6	DDX19	ATP-dependent RNA helicase DDX19/DBP5 [EC:3.6.4.13]	DEAD,Helicase_C	PF27.25,PF271.27
NEDG_01638	1434	104589	106022	-1	6	hypothetical protein		TPR_1,TPR_2,TPR_11,TPR_16,TPR_12,TPR_8,TPR_14,TPR_7,TPR_6,TPR_17,TPR_19,ANAPC3,TPR_9,TPR_15,DUF41,TPR_1	PF515.24,PF7719.13,PF13414.2,PF13432.2,PF13424.2,PF13181.2,PF13428.2,PF13176.2,PF13174.2,PF13431.2,PF14559.2,PF12895.3,PF13371.2,PF13429.2,PF419.9,PF13374.2
NEDG_01639	411	106260	106670	-1	6	CETN3	centrin-3	EF-hand_6,EF-hand_9	PF1345.2,PF14658.2
NEDG_01640	696	106989	107684	1	6	TRMT10A	tRNA (guanine9-N1)-methyltransferase [EC:2.1.1.221]	tRNA_m1G_MT	PF1746.17
NEDG_01641	342	107758	108099	-1	6	RP-L31e	large subunit ribosomal protein L31e	Ribosomal_L31e	PF1198.15
NEDG_01642	1311	108256	109566	-1	6	TUBA	tubulin alpha	Tubulin,Tubulin_C	PF91.21,PF3953.13
NEDG_01643	654	109793	110446	1	6	hypothetical protein					6	i20-37o52-74i81-100o104-126i158-180o190-208i
NEDG_01644	1116	110828	111943	-1	6	hypothetical protein		Actin	PF22.15
NEDG_01645	936	112002	112937	-1	6	hypothetical protein		WD4	PF4.28
NEDG_01646	2433	113218	115650	1	6	hypothetical protein
NEDG_01647	2154	115860	118013	-1	6	hypothetical protein		zf-RING_2,zf-RING_5,zf-rbx1	PF13639.2,PF14634.2,PF12678.3
NEDG_01648	1044	118140	119183	1	6	EIF3I	translation initiation factor 3 subunit I	WD4	PF4.28
NEDG_01649	480	119438	119917	1	6	RP-L24e	large subunit ribosomal protein L24e	Ribosomal_L24e	PF1246.16
NEDG_01650	1344	120081	121424	1	6	hypothetical protein		Na_H_Exchanger	PF999.17		11	o5-24i29-51o66-88i95-117o127-149i207-229o244-278i291-313o328-350i355-377o392-414i
NEDG_01651	267	121666	121932	-1	6	hypothetical protein
NEDG_01652	432	121963	122394	1	6	hypothetical protein
NEDG_01653	1860	122391	124250	-1	6	hypothetical protein		Peptidase_C5	PF3568.13
NEDG_01654	534	124342	124875	-1	6	NIP7	6S ribosome subunit biogenesis protein NIP7	UPF113	PF3657.9
NEDG_01655	447	125110	125556	1	6	RP-L27Ae	large subunit ribosomal protein L27Ae	Ribosomal_L18e	PF828.15
NEDG_01656	651	125884	126534	1	6	hypothetical protein		FYRN,FYRC	PF5964.1,PF5965.1
NEDG_01657	477	126562	127038	1	6	hypothetical protein					2	i39-61o74-96i
NEDG_01658	1080	127126	128205	1	6	GSG2	serine/threonine-protein kinase haspin [EC:2.7.11.1]	Pkinase	PF69.21
NEDG_01659	2649	128265	130913	-1	6	MSH6	DNA mismatch repair protein MSH6	MutS_V,MutS_I,MutS_III,MutS_IV	PF488.17,PF1624.16,PF5192.14,PF519.14
NEDG_01660	1818	131153	132970	-1	6	ABCE1	ATP-binding cassette, sub-family E, member 1	ABC_tran,SMC_N,AAA_21,RLI,AAA_15,Fer4,Fer4_6,AAA_29,DUF258	PF5.23,PF2463.15,PF1334.2,PF468.11,PF13175.2,PF37.23,PF12837.3,PF13555.2,PF3193.12
NEDG_01661	780	133124	133903	1	6	hypothetical protein		TPR_12,SHNi-TPR	PF13424.2,PF1516.5
NEDG_01662	276	133972	134247	1	6	RPC19	DNA-directed RNA polymerases I and III subunit RPAC2	RNA_pol_L_2	PF13656.2
NEDG_01663	1008	134427	135434	-1	6	hypothetical protein		Sel1	PF8238.8
NEDG_01664	384	135593	135976	1	6	hypothetical protein					2	i66-88o103-122i
NEDG_01665	624	136054	136677	-1	6	hypothetical protein					4	i20-42o57-91i112-134o149-171i
NEDG_01666	1026	136796	137821	-1	6	hypothetical protein		Rgp1	PF8737.6
NEDG_01667	1278	138200	139477	1	6	PDIA1	protein disulfide-isomerase A1 [EC:5.3.4.1]	Thioredoxin,Thioredoxin_6,Thioredoxin_2	PF85.16,PF13848.2,PF1398.2	Y
NEDG_01668	1539	139703	141241	-1	6	DDX6	ATP-dependent RNA helicase DDX6/DHH1 [EC:3.6.4.13]	DEAD,Helicase_C,ERCC3_RAD25_C,ResIII	PF27.25,PF271.27,PF1623.1,PF4851.11
NEDG_01669	1305	141534	142838	-1	6	NUG2	nuclear GTP-binding protein	NGP1NT,MMR_HSR1,DUF258,FeoB_N	PF8153.8,PF1926.19,PF3193.12,PF2421.14
NEDG_01670	1233	143035	144267	1	6	NOP56	nucleolar protein 56	Nop,NOP5NT	PF1798.14,PF8156.9
NEDG_01671	597	144297	144893	-1	6	hypothetical protein
NEDG_01672	657	144904	145560	-1	6	YKT6	synaptobrevin homolog YKT6	Synaptobrevin	PF957.17
NEDG_01673	588	145638	146225	1	6	hypothetical protein				Y	2	o4-22i162-184o
NEDG_01674	318	146521	146838	1	6	SEC61G	protein transport protein SEC61 subunit gamma and related proteins	SecE	PF584.16		1	i72-94o
NEDG_01675	1662	147116	148777	1	6	hypothetical protein					8	i247-269o279-301i314-336o369-391i403-425o435-454i467-489o509-531i
NEDG_01676	747	149103	149849	1	6	hypothetical protein							yes
NEDG_01677	1296	18	1313	-1	7	hypothetical protein							yes
NEDG_01678	861	5188	6048	1	7	hypothetical protein					8	i2-24o34-53i62-84o94-116i137-159o169-188i195-217o249-271i
NEDG_01679	927	6377	7303	1	7	hypothetical protein					8	i20-42o57-79i84-106o116-138i159-181o191-210i217-239o271-293i
NEDG_01680	219	7431	7649	-1	7	hypothetical protein					1	o15-37i
NEDG_01681	1041	7707	8747	1	7	GPAT3_4	glycerol-3-phosphate O-acyltransferase 3/4 [EC:2.3.1.15]	Acyltransferase	PF1553.17		1	i74-96o
NEDG_01682	237	9240	9476	-1	7	hypothetical protein		zf-Tim1_DDP	PF2953.11
NEDG_01683	534	9487	10020	-1	7	SENP1	sentrin-specific protease 1 [EC:3.4.22.68]	Peptidase_C48	PF292.15
NEDG_01684	318	10038	10355	1	7	hypothetical protein
NEDG_01685	1677	10524	12200	1	7	NSUN2	tRNA (cytosine34-C5)-methyltransferase [EC:2.1.1.23]	Nol1_Nop2_Fmu	PF1189.13
NEDG_01686	315	12399	12713	-1	7	hypothetical protein
NEDG_01687	1497	12773	14269	-1	7	hypothetical protein					3	i7-26o36-54i59-76o
NEDG_01688	291	14392	14682	1	7	SNRPD2	small nuclear ribonucleoprotein D2	LSM	PF1423.18
NEDG_01689	546	14831	15376	-1	7	hypothetical protein				Y
NEDG_01690	672	15460	16131	-1	7	PCYT1	choline-phosphate cytidylyltransferase [EC:2.7.7.15]	CTP_transf_like	PF1467.22
NEDG_01691	183	16415	16597	-1	7	RP-S30e	small subunit ribosomal protein S3e	Ribosomal_S3	PF4758.1
NEDG_01692	600	16750	17349	1	7	hypothetical protein		Nup54	PF13874.2
NEDG_01693	3456	17880	21335	1	7	hypothetical protein		RCC1,RCC1_2	PF415.14,PF1354.2
NEDG_01694	897	21806	22702	1	7	thyA	thymidylate synthase [EC:2.1.1.45]	Thymidylat_synt	PF33.15
NEDG_01695	540	22716	23255	-1	7	hypothetical protein		zf-RING_2,zf-rbx1,zf-RING_5,zf-C3HC4_3,zf-C3HC4,zf-RING_11,zf-C3HC4_2	PF13639.2,PF12678.3,PF14634.2,PF1392.2,PF97.21,PF17123.1,PF13923.2
NEDG_01696	348	23271	23618	1	7	hypothetical protein
NEDG_01697	417	23657	24073	1	7	RP-S24e	small subunit ribosomal protein S24e	Ribosomal_S24e	PF1282.15
NEDG_01698	2601	24483	27083	1	7	SNRNP200	pre-mRNA-splicing helicase BRR2 [EC:3.6.4.13]	DEAD,ResIII,Helicase_C	PF27.25,PF4851.11,PF271.27
NEDG_01699	957	27302	28258	-1	7	PPP2R4	serine/threonine-protein phosphatase 2A activator	PTPA	PF395.11
NEDG_01700	2766	28276	31041	1	7	hypothetical protein		His_Phos_2,RimK	PF328.18,PF8443.7
NEDG_01701	1863	31115	32977	1	7	hypothetical protein		Sec6	PF646.9
NEDG_01702	546	33033	33578	1	7	hypothetical protein		Erv26	PF4148.9	Y	4	o5-27i47-69o89-111i124-146o
NEDG_01703	237	33634	33870	1	7	hypothetical protein
NEDG_01704	1344	34082	35425	1	7	hypothetical protein
NEDG_01705	483	35802	36284	-1	7	hypothetical protein		DUF594	PF1715.1
NEDG_01706	642	36486	37127	1	7	adk	adenylate kinase [EC:2.7.4.3]	ADK,ADK_lid,AAA_17,AAA_18	PF46.18,PF5191.1,PF1327.2,PF13238.2
NEDG_01707	732	37169	37900	-1	7	hypothetical protein				Y	1	i7-29o
NEDG_01708	762	37977	38738	1	7	RPB3	DNA-directed RNA polymerase II subunit RPB3	RNA_pol_A_bac,RNA_pol_L	PF1.22,PF1193.2
NEDG_01709	2547	38854	41400	-1	7	hypothetical protein		S1	PF575.19
NEDG_01710	600	41573	42172	1	7	hypothetical protein					2	o35-53i136-158o
NEDG_01711	2100	42251	44350	-1	7	HIRA	protein HIRA/HIR1	WD4,WD4_like	PF4.28,PF175.1
NEDG_01712	1158	44382	45539	1	7	hypothetical protein
NEDG_01713	588	46158	46745	-1	7	hypothetical protein
NEDG_01714	1257	47368	48624	1	7	hypothetical protein					1	i25-47o	yes
NEDG_01715	1605	49620	51224	1	7	hypothetical protein		Apolipoprotein	PF1442.14	Y
NEDG_01716	1173	51353	52525	1	7	hypothetical protein					5	i227-249o264-283i304-326o336-355i362-384o
NEDG_01717	1311	52715	54025	1	7	hypothetical protein					5	i235-257o277-299i311-333o353-375i395-417o
NEDG_01718	447	54100	54546	1	7	RRP36	ribosomal RNA-processing protein 36	DUF947	PF612.8
NEDG_01719	1938	54684	56621	-1	7	hypothetical protein		zf-RING_2	PF13639.2	Y			yes + RING domain
NEDG_01720	954	57165	58118	1	7	hypothetical protein		Pkinase,Pkinase_Tyr	PF69.21,PF7714.13
NEDG_01721	810	58115	58924	1	7	STX1B_2_3	syntaxin 1B/2/3	Syntaxin,SNARE	PF84.21,PF5739.15		1	i240-262o
NEDG_01722	1302	59078	60379	1	7	hypothetical protein
NEDG_01723	1704	60404	62107	1	7	PIGB	phosphatidylinositol glycan, class B [EC:2.4.1.-]	Glyco_transf_22	PF391.13		8	o59-81i102-124o139-161i166-185o205-227i267-289o304-326i333-355o
NEDG_01724	1152	62393	63544	1	7	WARS	tryptophanyl-tRNA synthetase [EC:6.1.1.2]	tRNA-synt_1b	PF579.21
NEDG_01725	924	63663	64586	-1	7	hypothetical protein
NEDG_01726	2301	64716	67016	1	7	hypothetical protein		Helicase_C,DEAD	PF271.27,PF27.25
NEDG_01727	555	67382	67936	-1	7	TFIIA1	transcription initiation factor TFIIA large subunit	TFIIA	PF3153.9
NEDG_01728	258	67964	68221	1	7	hypothetical protein
NEDG_01729	912	68250	69161	1	7	hypothetical protein					1	i13-32o
NEDG_01730	1308	71293	72600	1	7	hypothetical protein					1	i21-43o	yes
NEDG_01731	855	72648	73502	-1	7	PIGL	N-acetylglucosaminylphosphatidylinositol deacetylase [EC:3.5.1.89]	PIG-L	PF2585.13		2	o32-54i255-274o
NEDG_01732	1311	73540	74850	1	7	hypothetical protein
NEDG_01733	435	74896	75330	1	7	RP-S15e	small subunit ribosomal protein S15e	Ribosomal_S19	PF23.17
NEDG_01734	423	75418	75840	1	7	RP-L26e	large subunit ribosomal protein L26e	Ribosomal_L26,KOW	PF1696.1,PF467.25
NEDG_01735	639	75854	76492	-1	7	CSTF2	cleavage stimulation factor subunit 2	RRM_1,CSTF2_hinge,RRM_6	PF76.18,PF14327.2,PF14259.2
NEDG_01736	666	76502	77167	-1	7	hypothetical protein				Y	4	i2-21o69-91i165-187o202-220i
NEDG_01737	426	77212	77637	-1	7	H2B	histone H2B	Histone	PF125.2
NEDG_01738	1620	77898	79517	1	7	AP1B1	AP-1 complex subunit beta-1	Adaptin_N	PF162.16
NEDG_01739	1209	79896	81104	1	7	hypothetical protein					1	i5-24o	yes
NEDG_01740	507	81735	82241	-1	7	hypothetical protein							yes + RING domain
NEDG_01741	1758	83822	85579	-1	7	SMARCAL1	SWI/SNF-related matrix-associated actin-dependent regulator of chromatin subfamily A-like protein 1 [EC:3.6.4.12]	SNF2_N,Helicase_C,ERCC3_RAD25_C,ResIII,DEAD	PF176.19,PF271.27,PF1623.1,PF4851.11,PF27.25
NEDG_01742	3009	85607	88615	-1	7	hypothetical protein		RINGv	PF1296.3		12	i294-316o395-417i438-460o490-512i548-570o596-618i762-784o816-833i840-862o872-894i914-936o951-971i
NEDG_01743	1365	88763	90127	1	7	TRMT2A	tRNA (uracil-5-)-methyltransferase [EC:2.1.1.-]	tRNA_U5-meth_tr,Methyltransf_31,MTS,PrmA,Methyltransf_18,Methyltransf_25,Met_1,Methyltransf_15,Cons_hypoth95,Methyltransf_32	PF5958.7,PF13847.2,PF5175.1,PF6325.9,PF12847.3,PF13649.2,PF2475.12,PF9445.6,PF362.11,PF13679.2
NEDG_01744	627	90208	90834	-1	7	hypothetical protein
NEDG_01745	1116	91003	92118	1	7	hypothetical protein		Beta_propel	PF9826.5
NEDG_01746	3057	92238	95294	-1	7	SEC31	protein transport protein SEC31	WD4	PF4.28
NEDG_01747	1710	95366	97075	1	7	TUBGCP2	gamma-tubulin complex component 2	Spc97_Spc98	PF413.9
NEDG_01748	1266	97322	98587	1	7	hypothetical protein
NEDG_01749	462	98609	99070	1	7	hypothetical protein		zf-CCCH_3,Torus	PF15663.1,PF16131.1
NEDG_01750	1101	99233	100333	1	7	hypothetical protein		Acyl_CoA_thio	PF2551.11		1	i13-35o
NEDG_01751	354	100373	100726	1	7	POP5	ribonuclease P/MRP protein subunit POP5 [EC:3.1.26.5]	RNase_P_Rpp14	PF19.15
NEDG_01752	690	100885	101574	1	7	hypothetical protein
NEDG_01753	210	101612	101821	-1	7	hypothetical protein		LSM	PF1423.18
NEDG_01754	435	102063	102497	-1	7	RNF5	E3 ubiquitin-protein ligase RNF5 [EC:2.3.2.27]	zf-RING_2,zf-RING_5,zf-C3HC4_3,zf-C3HC4_2,zf-C3HC4,zf-C3HC4_4,zf-RING_UBOX	PF13639.2,PF14634.2,PF1392.2,PF13923.2,PF97.21,PF15227.2,PF13445.2		1	i124-143o
NEDG_01755	1089	102543	103631	-1	7	ATPeV1H	V-type H+-transporting ATPase subunit H	V-ATPase_H_C,V-ATPase_H_N	PF11698.4,PF3224.1
NEDG_01756	897	103684	104580	1	7	CLB1_2	G2/mitotic-specific cyclin 1/2	Cyclin_N,Cyclin_C	PF134.19,PF2984.15
NEDG_01757	1299	104704	106002	-1	7	LSG1	large subunit GTPase 1 [EC:3.6.1.-]	MMR_HSR1,DUF258,FeoB_N	PF1926.19,PF3193.12,PF2421.14
NEDG_01758	669	106025	106693	-1	7	hypothetical protein		Pkinase,Pkinase_Tyr,Kinase-like,RIO1,APH,Kdo	PF69.21,PF7714.13,PF14531.2,PF1163.18,PF1636.19,PF6293.1
NEDG_01759	1029	107389	108417	1	7	hypothetical protein					6	o52-74i149-171o207-229i231-253o258-280i293-315o
NEDG_01760	933	108419	109351	-1	7	hypothetical protein		Abhydrolase_5,Abhydrolase_1,Hydrolase_4,Abhydrolase_6,FSH1	PF12695.3,PF561.16,PF12146.4,PF12697.3,PF3959.9
NEDG_01761	162	109395	109556	1	7	hypothetical protein
NEDG_01762	885	109839	110723	-1	7	hypothetical protein
NEDG_01763	723	110824	111546	-1	7	FNTA	protein farnesyltransferase/geranylgeranyltransferase type-1 subunit alpha [EC:2.5.1.58 2.5.1.59]	PPTA	PF1239.18
NEDG_01764	1743	111552	113294	-1	7	hypothetical protein		Sec5	PF15469.2
NEDG_01765	624	113649	114272	1	7	UTP6	U3 small nucleolar RNA-associated protein 6	U3_assoc_6	PF864.7
NEDG_01766	765	114294	115058	-1	7	uncharacterized protein		ATP_bind_1,AAA_17,PduV-EutP,Gtr1_RagA,CLP1_P,AAA_5,AAA_16,SRP54,cobW	PF329.13,PF1327.2,PF1662.5,PF467.8,PF16575.1,PF7728.1,PF13191.2,PF448.18,PF2492.15
NEDG_01767	825	115088	115912	1	7	comEB	dCMP deaminase [EC:3.5.4.12]	dCMP_cyt_deam_1	PF383.18	Y
NEDG_01768	795	116108	116902	-1	7	MPE1	protein MPE1	DWNN,zf-CCHC_2,zf-CCHC	PF8783.7,PF13696.2,PF98.19
NEDG_01769	3828	116919	120746	1	7	RPC1	DNA-directed RNA polymerase III subunit RPC1 [EC:2.7.7.6]	RNA_pol_Rpb1_5,RNA_pol_Rpb1_1,RNA_pol_Rpb1_2,RNA_pol_Rpb1_3,RNA_pol_Rpb1_4	PF4998.13,PF4997.8,PF623.16,PF4983.14,PF5.13
NEDG_01770	1695	121038	122732	-1	7	hypothetical protein				Y	1	i12-29o	yes + RING domain
NEDG_01771	1641	2	1642	-1	8	hypothetical protein				Y			yes + RING domain
NEDG_01772	1812	1886	3697	-1	8	hypothetical protein				Y	1	i21-43o	yes + RING domain
NEDG_01773	1728	3892	5619	-1	8	hypothetical protein				Y	1	i21-43o	yes + RING domain
NEDG_01774	354	7511	7864	-1	8	hypothetical protein							yes
NEDG_01775	741	8738	9478	-1	8	hypothetical protein							yes + RING domain
NEDG_01776	1101	10173	11273	-1	8	hypothetical protein		zf-RING_2,zf-C3HC4_3	PF13639.2,PF1392.2				yes + RING domain
NEDG_01777	1431	12100	13530	-1	8	hypothetical protein							yes
NEDG_01778	1266	14318	15583	-1	8	hypothetical protein				Y			yes
NEDG_01779	1668	15705	17372	1	8	hypothetical protein				Y	1	i12-34o	yes + RING domain
NEDG_01780	873	17519	18391	-1	8	hypothetical protein
NEDG_01781	1635	18795	20429	1	8	hypothetical protein					1	i12-34o	yes
NEDG_01782	1866	20683	22548	-1	8	hypothetical protein					1	i20-42o	yes
NEDG_01783	1782	22993	24774	1	8	hypothetical protein							yes + RING domain
NEDG_01784	1641	24900	26540	1	8	hypothetical protein				Y			yes
NEDG_01785	2340	26591	28930	1	8	hypothetical protein				Y
NEDG_01786	1914	29054	30967	-1	8	hypothetical protein					1	i27-46o
NEDG_01787	1506	31709	33214	-1	8	hypothetical protein							yes
NEDG_01788	1476	33351	34826	-1	8	hypothetical protein					5	i300-322o342-364i385-407o417-439i459-481o
NEDG_01789	612	35247	35858	1	8	CDIPT	CDP-diacylglycerol--inositol 3-phosphatidyltransferase [EC:2.7.8.11]	CDP-OH_P_transf	PF166.17		3	i30-52o99-121i162-184o
NEDG_01790	1110	35953	37062	1	8	hypothetical protein				Y	7	o143-165i170-189o215-237i244-261o265-287i294-316o336-358i
NEDG_01791	2010	37118	39127	1	8	hypothetical protein					7	o363-381i414-436o446-468i481-503o535-554i574-596o640-662i
NEDG_01792	759	39212	39970	1	8	hypothetical protein					2	i13-35o67-89i
NEDG_01793	447	40007	40453	1	8	RP-S19e	small subunit ribosomal protein S19e	Ribosomal_S19e	PF19.15
NEDG_01794	648	40498	41145	1	8	hypothetical protein		Pho88	PF132.5		2	i7-24o39-61i
NEDG_01795	534	41268	41801	-1	8	E3.6.1.52	diphosphoinositol-polyphosphate diphosphatase [EC:3.6.1.52]	NUDIX	PF293.24	Y	1	o4-23i
NEDG_01796	1308	41929	43236	-1	8	PGK	phosphoglycerate kinase [EC:2.7.2.3]	PGK	PF162.15
NEDG_01797	678	43265	43942	-1	8	CNOT4	CCR4-NOT transcription complex subunit 4 [EC:2.3.2.27]	RRM_1	PF76.18
NEDG_01798	792	44027	44818	1	8	PSMA1	2S proteasome subunit alpha 6 [EC:3.4.25.1]	Proteasome	PF227.22
NEDG_01799	450	45004	45453	-1	8	hypothetical protein
NEDG_01800	771	45490	46260	-1	8	MYB	myb proto-oncogene protein	Myb_DNA-binding,Myb_DNA-bind_6,SLIDE	PF249.27,PF13921.2,PF9111.6
NEDG_01801	1320	46448	47767	-1	8	E3.3.1.1	adenosylhomocysteinase [EC:3.3.1.1]	AdoHcyase,AdoHcyase_NAD,2-Hacid_dh_C	PF5221.13,PF67.17,PF2826.15
NEDG_01802	843	47820	48662	1	8	hypothetical protein		RabGAP-TBC	PF566.14
NEDG_01803	1230	48854	50083	-1	8	hypothetical protein
NEDG_01804	174	50132	50305	1	8	hypothetical protein		PNRC	PF15365.2
NEDG_01805	1374	50783	52156	-1	8	PUM	pumilio RNA-binding family	PUF,CPL	PF86.15,PF8144.7
NEDG_01806	519	52273	52791	1	8	RPB7	DNA-directed RNA polymerase II subunit RPB7	SHS2_Rpb7-N,S1	PF3876.13,PF575.19
NEDG_01807	729	52906	53634	-1	8	hypothetical protein		SANTA	PF9133.6
NEDG_01808	960	53777	54736	1	8	STE12	transcription factor STE12	STE	PF22.12
NEDG_01809	1494	54817	56310	-1	8	KIF22	kinesin family member 22	Kinesin	PF225.19
NEDG_01810	1659	56529	58187	-1	8	hypothetical protein		Sec3_C	PF9763.5
NEDG_01811	531	58257	58787	-1	8	UBE2D_E	ubiquitin-conjugating enzyme E2 D/E [EC:2.3.2.23]	UQ_con,RWD	PF179.22,PF5773.18
NEDG_01812	1668	58817	60484	-1	8	SUPT5H	transcription elongation factor SPT5	Spt5-NGN,KOW,Spt5_N	PF3439.9,PF467.25,PF11942.4
NEDG_01813	717	60513	61229	-1	8	DERL2_3	Derlin-2/3	DER1	PF4511.11		3	i21-43o95-114i135-157o
NEDG_01814	1104	61341	62444	-1	8	hypothetical protein					1	i13-35o
NEDG_01815	879	62647	63525	-1	8	IMP4	U3 small nucleolar ribonucleoprotein protein IMP4	Brix	PF4427.14
NEDG_01816	3048	63629	66676	-1	8	hypothetical protein		HEAT_2	PF13646.2
NEDG_01817	1389	66714	68102	1	8	hypothetical protein		Mg_trans_NIPA	PF5653.1	Y	8	i164-183o193-215i222-244o264-286i319-341o356-378i387-409o424-443i
NEDG_01818	1257	68328	69584	-1	8	ENO	enolase [EC:4.2.1.11]	Enolase_C,Enolase_N,MR_MLE_C,MAAL_C	PF113.18,PF3952.12,PF13378.2,PF7476.7
NEDG_01819	579	69606	70184	-1	8	hypothetical protein		zf-C2H2,zf-C2H2_4,zf-H2C2_2,zf-C2H2_jaz	PF96.22,PF13894.2,PF13465.2,PF12171.4
NEDG_01820	2052	70207	72258	1	8	CPSF3	cleavage and polyadenylation specificity factor subunit 3 [EC:3.1.27.-]	Beta-Casp,Lactamase_B_6,Lactamase_B,Lactamase_B_2,RMMBL,CPSF73-1_C,Lactamase_B_3	PF1996.4,PF16661.1,PF753.23,PF1276.3,PF7521.8,PF11718.4,PF13483.2
NEDG_01821	1401	72503	73903	1	8	hypothetical protein					11	i7-29o49-68i75-94o104-123i144-161o171-193i221-243o271-293i300-322o370-392i399-421o
NEDG_01822	528	74035	74562	-1	8	hypothetical protein		Peptidase_Mx1	PF1589.1
NEDG_01823	1224	74643	75866	1	8	UAP1	UDP-N-acetylglucosamine/UDP-N-acetylgalactosamine diphosphorylase [EC:2.7.7.23 2.7.7.83]	UDPGP	PF174.14
NEDG_01824	159	75973	76131	1	8	hypothetical protein
NEDG_01825	1923	76133	78055	-1	8	hypothetical protein					2	i193-215o532-554i
NEDG_01826	618	78136	78753	1	8	RPF1	ribosome production factor 1	Brix	PF4427.14
NEDG_01827	840	79847	80686	1	8	hypothetical protein
NEDG_01828	1857	80852	82708	1	8	hypothetical protein					1	i13-35o
NEDG_01829	2133	82983	85115	1	8	HSPA4	heat shock 7kDa protein 4	HSP7	PF12.16
NEDG_01830	255	85326	85580	-1	8	hypothetical protein				Y	1	o24-46i
NEDG_01831	459	85647	86105	-1	8	hypothetical protein		Sec2	PF398.9		1	i128-150o
NEDG_01832	1332	86293	87624	1	8	hypothetical protein				Y	8	o10-32i142-161o186-208i220-241o251-273i285-307o322-339i373-395o
NEDG_01833	561	87711	88271	1	8	hypothetical protein		UQ_con	PF179.22
NEDG_01834	309	88496	88804	1	8	hypothetical protein		MAD,Alpha-amyl_C	PF5557.9,PF971.6
NEDG_01835	1515	88881	90395	1	8	hypothetical protein
NEDG_01836	684	90535	91218	1	8	hypothetical protein		DUF589	PF172.1
NEDG_01837	897	91224	92120	-1	8	hypothetical protein		AAA_16,AAA_17,AAA_22,AAA_18,IstB_IS21,RNA_helicase,Arch_ATPase,NACHT,AAA	PF13191.2,PF1327.2,PF1341.2,PF13238.2,PF1695.13,PF91.18,PF1637.14,PF5729.8,PF4.25
NEDG_01838	1146	92262	93407	-1	8	PRUNE	exopolyphosphatase [EC:3.6.1.11]	DHHA2,DHH	PF2833.1,PF1368.16
NEDG_01839	393	93499	93891	1	8	RP-L35Ae	large subunit ribosomal protein L35Ae	Ribosomal_L35Ae	PF1247.14
NEDG_01840	984	93964	94947	-1	8	MAEA	macrophage erythroblast attacher
NEDG_01841	591	95003	95593	-1	8	PSMB2	2S proteasome subunit beta 4 [EC:3.4.25.1]	Proteasome	PF227.22
NEDG_01842	1374	95821	97194	1	8	hypothetical protein				Y	3	i64-86o114-136i141-158o
NEDG_01843	2076	97188	99263	-1	8	E3.2.1.28	alpha,alpha-trehalase [EC:3.2.1.28]	Trehalase,Trehalase_Ca-bi	PF124.14,PF7492.7
NEDG_01844	2532	99358	101889	-1	8	hypothetical protein				Y
NEDG_01845	1506	102011	103516	-1	8	hypothetical protein				Y
NEDG_01846	1338	103629	104966	1	8	DNAJA5	DnaJ homolog subfamily A member 5	DnaJ,zf-met,zf-C2H2_jaz,zf-C2H2_2,zf-C2H2_6,zf-C2H2	PF226.27,PF12874.3,PF12171.4,PF12756.3,PF13912.2,PF96.22
NEDG_01847	1902	105199	107100	-1	8	hypothetical protein							yes
NEDG_01848	2124	108174	110297	-1	8	hypothetical protein		zf-C3HC4_2,zf-C3HC4_3,zf-RING_2,zf-C3HC4	PF13923.2,PF1392.2,PF13639.2,PF97.21	Y	1	i22-41o	yes + RING domain
NEDG_01849	1695	197	1891	1	9	hypothetical protein				Y			yes + RING domain
NEDG_01850	1440	2283	3722	-1	9	hypothetical protein		MBOAT	PF362.15		8	i23-45o67-85i92-109o129-151i213-230o245-267i361-383o398-420i
NEDG_01851	1635	3960	5594	1	9	ELP3	elongator complex protein 3 [EC:2.3.1.48]	Radical_SAM_C,Radical_SAM,Acetyltransf_1	PF16199.1,PF455.17,PF583.2
NEDG_01852	1554	5728	7281	1	9	DDX5	ATP-dependent RNA helicase DDX5/DBP2 [EC:3.6.4.13]	DEAD,Helicase_C	PF27.25,PF271.27
NEDG_01853	369	7588	7956	1	9	RP-S25e	small subunit ribosomal protein S25e	Ribosomal_S25	PF3297.11
NEDG_01854	159	7976	8134	-1	9	hypothetical protein		TMA7	PF972.6
NEDG_01855	462	8294	8755	-1	9	RP-S13e	small subunit ribosomal protein S13e	Ribosomal_S13_N,Ribosomal_S15	PF869.8,PF312.18
NEDG_01856	330	8800	9129	1	9	hypothetical protein
NEDG_01857	1521	9192	10712	-1	9	hypothetical protein
NEDG_01858	1119	10779	11897	-1	9	hypothetical protein
NEDG_01859	939	12067	13005	1	9	PSMD14	26S proteasome regulatory subunit N11	JAB,Prok-JAB	PF1398.17,PF14464.2
NEDG_01860	1776	13238	15013	1	9	hypothetical protein				Y			yes + RING domain
NEDG_01861	1788	15455	17242	1	9	hypothetical protein				Y			yes + RING domain
NEDG_01862	3081	17387	20467	-1	9	hypothetical protein		SMC_N,AAA_23,AAA_21,AAA_29,AAA_15	PF2463.15,PF13476.2,PF1334.2,PF13555.2,PF13175.2
NEDG_01863	1830	20590	22419	-1	9	hypothetical protein				Y	1	i13-35o	yes
NEDG_01864	897	22549	23445	1	9	hypothetical protein
NEDG_01865	375	23432	23806	-1	9	hypothetical protein		GATA,TF_Zn_Ribbon	PF32.23,PF8271.8
NEDG_01866	753	23890	24642	-1	9	hypothetical protein		zf-RING_2,zf-C3HC4,zf-RING_11,zf-C3HC4_2,zf-rbx1,zf-RING_5,zf-C3HC4_3,zf-ANAPC11	PF13639.2,PF97.21,PF17123.1,PF13923.2,PF12678.3,PF14634.2,PF1392.2,PF12861.3	Y	1	i146-168o
NEDG_01867	303	24782	25084	-1	9	hypothetical protein		DUF511	PF1731.1
NEDG_01868	705	25355	26059	-1	9	RPP1	ribonuclease P/MRP protein subunit RPP1 [EC:3.1.26.5]	RNase_P_p3	PF1876.12
NEDG_01869	2607	26340	28946	1	9	COPB1	coatomer, subunit beta	Coatamer_beta_C,Coatomer_b_Cpla,Adaptin_N,HEAT_2	PF7718.8,PF1486.2,PF162.16,PF13646.2
NEDG_01870	945	29115	30059	1	9	RACK1	guanine nucleotide-binding protein subunit beta-2-like 1 protein	WD4	PF4.28
NEDG_01871	930	30251	31180	1	9	HSD17B12	17beta-estradiol 17-dehydrogenase / very-long-chain 3-oxoacyl-CoA reductase [EC:1.1.1.62 1.1.1.33]	adh_short,KR,adh_short_C2,Epimerase	PF16.21,PF8659.6,PF13561.2,PF137.17		2	o15-37i257-279o
NEDG_01872	1335	31409	32743	1	9	hypothetical protein		TPR_11	PF13414.2
NEDG_01873	510	32899	33408	1	9	hypothetical protein					1	o4-19i
NEDG_01874	3018	33648	36665	1	9	SMC1	structural maintenance of chromosome 1	SMC_N,AAA_21,SMC_hinge,AAA_29,AAA_15	PF2463.15,PF1334.2,PF647.9,PF13555.2,PF13175.2
NEDG_01875	2034	36711	38744	1	9	MCM5	DNA replication licensing factor MCM5 [EC:3.6.4.12]	MCM,MCM_N,Mg_chelatase,AAA_3,AAA_5	PF493.19,PF14551.2,PF178.17,PF7726.7,PF7728.1
NEDG_01876	1326	39017	40342	1	9	DPH2	diphthamide biosynthesis protein 2	Diphthamide_syn	PF1866.13
NEDG_01877	1578	40428	42005	1	9	hypothetical protein		Beta_lactamase3	PF173.1
NEDG_01878	969	42037	43005	1	9	truA	tRNA pseudouridine38-4 synthase [EC:5.4.99.12]	PseudoU_synth_1	PF1416.16
NEDG_01879	1674	43066	44739	-1	9	hypothetical protein		EXS,SPX	PF3124.1,PF315.15		5	o236-258i279-301o305-324i438-457o472-494i
NEDG_01880	903	44855	45757	1	9	hypothetical protein		ELO	PF1151.14		7	o15-32i81-103o123-145i157-179o183-200i207-226o241-263i
NEDG_01881	753	45828	46580	1	9	ZDHHC9_14_18	palmitoyltransferase ZDHHC9/14/18 [EC:2.3.1.225]	zf-DHHC	PF1529.16		4	i7-26o31-50i145-167o182-204i
NEDG_01882	1089	46610	47698	1	9	DHPS	deoxyhypusine synthase [EC:2.5.1.46]	DS	PF1916.13
NEDG_01883	1713	47792	49504	-1	9	hypothetical protein
NEDG_01884	1848	49633	51480	-1	9	hypothetical protein		Glycos_transf_1	PF534.16
NEDG_01885	1650	51473	53122	-1	9	FARSB	phenylalanyl-tRNA synthetase beta chain [EC:6.1.1.2]	B3_4,B5	PF3483.13,PF3484.11
NEDG_01886	1551	53472	55022	1	9	hypothetical protein							yes
NEDG_01887	2157	55196	57352	1	9	hypothetical protein				Y	2	o643-665i677-699o	yes + RING domain
NEDG_01888	996	57498	58493	1	9	ATPeV0D	V-type H+-transporting ATPase subunit d	vATP-synt_AC39	PF1992.12
NEDG_01889	732	58566	59297	1	9	hypothetical protein					7	o10-29i34-56o66-88i93-115o130-152i165-187o192-211i
NEDG_01890	228	59324	59551	1	9	hypothetical protein		Yos1	PF8571.6	Y	2	o4-21i52-74o
NEDG_01891	552	59667	60218	1	9	RRS1	regulator of ribosome biosynthesis	RRS1	PF4939.8
NEDG_01892	588	60205	60792	1	9	hypothetical protein		GATA	PF32.23
NEDG_01893	405	60840	61244	1	9	hypothetical protein		GATA	PF32.23
NEDG_01894	459	61351	61809	1	9	hypothetical protein
NEDG_01895	420	61912	62331	1	9	hypothetical protein				Y	1	i79-98o
NEDG_01896	2277	62379	64655	-1	9	hypothetical protein		Glycos_transf_1,Glyco_trans_1_4	PF534.16,PF13692.2	Y
NEDG_01897	1119	64794	65912	-1	9	BDF1	bromodomain-containing factor 1	Bromodomain,BET	PF439.21,PF1735.1
NEDG_01898	765	65945	66709	1	9	PSMA2	2S proteasome subunit alpha 2 [EC:3.4.25.1]	Proteasome	PF227.22
NEDG_01899	1266	67002	68267	-1	9	hypothetical protein		Pkinase,Pkinase_Tyr	PF69.21,PF7714.13
NEDG_01900	588	68303	68890	-1	9	hypothetical protein		zf-CCCH,Torus	PF642.2,PF16131.1
NEDG_01901	654	69148	69801	-1	9	RP-L10e	large subunit ribosomal protein L1e	Ribosomal_L16	PF252.14
NEDG_01902	468	69835	70302	-1	9	hypothetical protein		RRM_6,RRM_1,RRM_5	PF14259.2,PF76.18,PF13893.2
NEDG_01903	1272	70375	71646	-1	9	hypothetical protein		Bromodomain	PF439.21
NEDG_01904	171	71689	71859	-1	9	NOP10	H/ACA ribonucleoprotein complex subunit 3	Nop1p	PF4135.8
NEDG_01905	435	71962	72396	-1	9	hypothetical protein					1	o31-53i
NEDG_01906	522	72994	73515	1	9	hypothetical protein
NEDG_01907	408	73746	74153	1	9	hypothetical protein		Sybindin,Sedlin_N	PF499.8,PF4628.9
NEDG_01908	1263	74167	75429	1	9	hypothetical protein		NOC3p	PF754.7
NEDG_01909	435	75431	75865	-1	9	hypothetical protein
NEDG_01910	531	75929	76459	1	9	hypothetical protein
NEDG_01911	186	76562	76747	-1	9	hypothetical protein		Pmp3	PF1679.13		2	i2-24o28-50i
NEDG_01912	192	76932	77123	-1	9	hypothetical protein		Pmp3	PF1679.13		2	i7-26o31-53i
NEDG_01913	3051	77440	80490	-1	9	hypothetical protein		PAH,Sin3_corepress,Sin3a_C	PF2671.17,PF8295.8,PF16879.1
NEDG_01914	597	80661	81257	-1	9	hypothetical protein		SF-assemblin	PF675.7
NEDG_01915	705	81349	82053	1	9	GBL	G protein beta subunit-like	PQQ_3	PF1357.2
NEDG_01916	768	82012	82779	-1	9	E3.1.2.6	hydroxyacylglutathione hydrolase [EC:3.1.2.6]	Lactamase_B,HAGH_C	PF753.23,PF16123.1
NEDG_01917	486	82806	83291	1	9	hypothetical protein		CAP_C	PF863.7
NEDG_01918	1008	83426	84433	1	9	hypothetical protein				Y			yes
NEDG_01919	1746	84737	86482	-1	9	hypothetical protein		zf-RING_2,zf-RING_5,zf-C3HC4,zf-C3HC4_3,zf-C3HC4_2	PF13639.2,PF14634.2,PF97.21,PF1392.2,PF13923.2	Y	1	i12-34o	yes + RING domain
NEDG_01920	870	86798	87667	1	9	hypothetical protein							yes
NEDG_01921	1950	88016	89965	-1	9	hypothetical protein				Y			yes + RING domain
NEDG_01922	1938	222	2159	-1	10	hypothetical protein		zf-RING_2,zf-C3HC4_2,zf-RING_5	PF13639.2,PF13923.2,PF14634.2	Y	1	i20-37o	yes + RING domain
NEDG_01923	1185	2312	3496	-1	10	hypothetical protein				Y	1	o360-382i
NEDG_01924	1581	3598	5178	1	10	hypothetical protein				Y
NEDG_01925	1185	5537	6721	-1	10	hypothetical protein				Y
NEDG_01926	2307	6968	9274	-1	10	hypothetical protein				Y
NEDG_01927	2325	9558	11882	-1	10	hypothetical protein				Y
NEDG_01928	483	11958	12440	-1	10	ATPeV0C	V-type H+-transporting ATPase 16kDa proteolipid subunit	ATP-synt_C	PF137.17		4	o15-37i56-78o93-112i132-154o
NEDG_01929	1947	12477	14423	1	10	E2.2.1.1	transketolase [EC:2.2.1.1]	Transketolase_N,Transket_pyr,Transketolase_C	PF456.17,PF2779.2,PF278.16		1	i56-78o
NEDG_01930	810	14463	15272	1	10	hypothetical protein
NEDG_01931	402	15408	15809	1	10	RP-L40e	large subunit ribosomal protein L4e	ubiquitin,Rad6-SLD,Ribosomal_L4e,Ubiquitin_2	PF24.19,PF11976.4,PF12.13,PF1456.2
NEDG_01932	2214	15911	18124	1	10	hypothetical protein				Y
NEDG_01933	1047	18195	19241	1	10	FNTB	protein farnesyltransferase subunit beta [EC:2.5.1.58]	Prenyltrans	PF432.17
NEDG_01934	279	19271	19549	-1	10	APC11	anaphase-promoting complex subunit 11	zf-rbx1,zf-ANAPC11,zf-RING_2	PF12678.3,PF12861.3,PF13639.2
NEDG_01935	588	19572	20159	-1	10	RP-L17e	large subunit ribosomal protein L17e	Ribosomal_L22	PF237.15
NEDG_01936	2073	20205	22277	1	10	hypothetical protein		Helicase_C,HA2,OB_NTP_bind,DEAD	PF271.27,PF448.19,PF7717.12,PF27.25
NEDG_01937	348	22359	22706	1	10	hypothetical protein
NEDG_01938	687	22745	23431	1	10	PSMB1	2S proteasome subunit beta 6 [EC:3.4.25.1]	Proteasome	PF227.22
NEDG_01939	4071	23469	27539	1	10	hypothetical protein		Dopey_N	PF4118.1
NEDG_01940	1509	27632	29140	-1	10	KARS	lysyl-tRNA synthetase, class II [EC:6.1.1.6]	tRNA-synt_2,tRNA-synt_2d,tRNA_anti-codon	PF152.16,PF149.16,PF1336.21
NEDG_01941	249	29179	29427	1	10	RP-L37e	large subunit ribosomal protein L37e	Ribosomal_L37e	PF197.15
NEDG_01942	699	29662	30360	1	10	hypothetical protein				Y
NEDG_01943	546	30547	31092	1	10	hypothetical protein
NEDG_01944	726	31208	31933	1	10	TGS1	trimethylguanosine synthase [EC:2.1.1.-]	Methyltransf_15,Cons_hypoth95,Met_1	PF9445.6,PF362.11,PF2475.12
NEDG_01945	612	32064	32675	-1	10	grxD	monothiol glutaredoxin	Glutaredoxin	PF462.2
NEDG_01946	666	32687	33352	1	10	hypothetical protein
NEDG_01947	993	33372	34364	-1	10	hypothetical protein		DUF155	PF2582.1
NEDG_01948	660	34647	35306	-1	10	hypothetical protein
NEDG_01949	711	35412	36122	-1	10	hypothetical protein					2	i161-178o188-207i
NEDG_01950	1110	36150	37259	-1	10	hypothetical protein				Y	5	o20-39i222-244o254-276i283-302o307-329i
NEDG_01951	2061	37393	39453	1	10	glmS	glucosamine--fructose-6-phosphate aminotransferase (isomerizing) [EC:2.6.1.16]	SIS,GATase_6,GATase_7,GATase_4	PF138.18,PF13522.2,PF13537.2,PF1323.2
NEDG_01952	945	39806	40750	-1	10	hypothetical protein		TAF4	PF5236.1
NEDG_01953	1008	40817	41824	-1	10	hypothetical protein		DUF587	PF176.1
NEDG_01954	1020	41842	42861	1	10	hypothetical protein
NEDG_01955	162	42890	43051	1	10	RP-L39e	large subunit ribosomal protein L39e	Ribosomal_L39	PF832.16
NEDG_01956	1002	43242	44243	-1	10	hypothetical protein
NEDG_01957	1554	44289	45842	-1	10	hypothetical protein		CH	PF37.27
NEDG_01958	840	45905	46744	1	10	GSK3B	glycogen synthase kinase 3 beta [EC:2.7.11.26]	Pkinase,Pkinase_Tyr	PF69.21,PF7714.13
NEDG_01959	2070	46818	48887	1	10	CPSF2	cleavage and polyadenylation specificity factor subunit 2	Lactamase_B_6,CPSF1_C	PF16661.1,PF13299.2
NEDG_01960	1296	48982	50277	1	10	hypothetical protein							yes
NEDG_01961	1344	50448	51791	1	10	hypothetical protein				Y			yes
NEDG_01962	522	52030	52551	1	10	hypothetical protein
NEDG_01963	174	52568	52741	1	10	hypothetical protein		LSM	PF1423.18
NEDG_01964	723	52853	53575	1	10	hypothetical protein
NEDG_01965	1416	53604	55019	1	10	SEC61A	protein transport protein SEC61 subunit alpha	SecY,Plug_translocon	PF344.16,PF1559.5		8	i31-53o73-95i108-127o142-164i240-262o282-304i357-376o412-434i
NEDG_01966	5385	55157	60541	-1	10	ATM	ataxia telangiectasia mutated family protein [EC:2.7.11.1]	PI3_PI4_kinase,FATC	PF454.23,PF226.16
NEDG_01967	927	60572	61498	1	10	hypothetical protein		GRAM	PF2893.16
NEDG_01968	1755	61592	63346	1	10	hypothetical protein				Y
NEDG_01969	2355	63382	65736	-1	10	hypothetical protein				Y
NEDG_01970	1155	65898	67052	-1	10	CEG1	mRNA guanylyltransferase [EC:2.7.7.5]	mRNA_cap_enzyme,mRNA_cap_C	PF1331.15,PF3919.11
NEDG_01971	1152	67133	68284	1	10	hypothetical protein		LRR_8,LRR_4	PF13855.2,PF12799.3
NEDG_01972	1506	68272	69777	-1	10	hypothetical protein
NEDG_01973	615	69812	70426	1	10	RAB6A	Ras-related protein Rab-6A	Ras,Roc,Arf,Gtr1_RagA	PF71.18,PF8477.9,PF25.17,PF467.8
NEDG_01974	2100	70907	73006	1	10	ELP2	elongator complex protein 2	WD4	PF4.28
NEDG_01975	1662	73071	74732	1	10	hypothetical protein					5	o341-360i381-403o429-451i464-486o496-515i
NEDG_01976	1446	74966	76411	-1	10	hypothetical protein
NEDG_01977	1011	1021	2031	1	11	hypothetical protein				Y			yes
NEDG_01978	2001	2457	4457	1	11	hypothetical protein
NEDG_01979	291	4800	5090	-1	11	hypothetical protein
NEDG_01980	1521	5196	6716	-1	11	LPIN	phosphatidate phosphatase LPIN [EC:3.1.3.4]	LNS2,Lipin_N	PF8235.9,PF4571.1
NEDG_01981	438	6740	7177	-1	11	hypothetical protein
NEDG_01982	273	7206	7478	-1	11	hypothetical protein
NEDG_01983	1413	7693	9105	1	11	hypothetical protein		UTP25	PF6862.8
NEDG_01984	486	9162	9647	1	11	ATPeV0C	V-type H+-transporting ATPase 16kDa proteolipid subunit	ATP-synt_C	PF137.17		4	o20-42i62-84o99-118i138-160o
NEDG_01985	1383	9720	11102	1	11	hypothetical protein
NEDG_01986	1743	11915	13657	-1	11	hypothetical protein					1	i13-32o	yes + RING domain
NEDG_01987	1671	13984	15654	-1	11	hypothetical protein				Y			yes + RING domain
NEDG_01988	1710	15915	17624	-1	11	hypothetical protein				Y			yes + RING domain
NEDG_01989	1311	18058	19368	1	11	hypothetical protein		MFS_1	PF769.12		11	o20-37i58-80o85-107i112-134o149-166i187-209o224-246i267-289o324-346i359-381o404-426i
NEDG_01990	777	19969	20745	1	11	hypothetical protein		GATA,TF_Zn_Ribbon	PF32.23,PF8271.8
NEDG_01991	720	20763	21482	1	11	AOX1	ubiquinol oxidase [EC:1.1.3.11]	AOX	PF1786.13		2	i77-94o134-156i
NEDG_01992	510	21744	22253	1	11	hypothetical protein
NEDG_01993	396	22299	22694	1	11	hypothetical protein				Y
NEDG_01994	1098	22987	24084	1	11	hypothetical protein
NEDG_01995	1203	24137	25339	-1	11	hypothetical protein
NEDG_01996	1119	25401	26519	-1	11	hypothetical protein
NEDG_01997	1347	26643	27989	1	11	DDX18	ATP-dependent RNA helicase DDX18/HAS1 [EC:3.6.4.13]	DEAD,Helicase_C,DUF4217,ResIII,AAA_19	PF27.25,PF271.27,PF13959.2,PF4851.11,PF13245.2
NEDG_01998	381	28321	28701	-1	11	hypothetical protein		rRNA_processing	PF8524.7
[truncated: 280 more rows]
