# Supplementary material for: Discovery of a Natural Microsporidian Pathogen with a Broad Tissue Tropism in Caenorhabditis elegans
Source: PLoS Pathog. 2016 Jun 30;12(6):e1005724. doi: 10.1371/journal.ppat.1005724 (PMC4928854; doi:10.1371/journal.ppat.1005724)
Supplement: S3 Table — (XLSX) [file ppat.1005724.s019.xlsx]

## Sheet: Table S3
S3 Table. NemLGF1 proteins
Protein	SIGNALP	TMH:#	TM topology
NERG_02766
NERG_02742
NERG_02729		1	Topology=i23-45o
NERG_02718
NERG_02710
NERG_02695	Y
NERG_02684
NERG_02675
NERG_02674		1	Topology=i38-60o
NERG_02672
NERG_02671
NERG_02662
NERG_02641
NERG_02636	Y
NERG_02632		1	Topology=i21-43o
NERG_02631		1	Topology=i13-35o
NERG_02629
NERG_02615
NERG_02614
NERG_02613		1	Topology=i25-47o
NERG_02598		1	Topology=i21-43o
NERG_02597
NERG_02595
NERG_02594
NERG_02591
NERG_02590
NERG_02588		1	Topology=i21-43o
NERG_02496		1	Topology=i21-43o
NERG_02495
NERG_02494
NERG_02492	Y	1	Topology=i7-24o
NERG_02489
NERG_02488
NERG_02487
NERG_02486		1	Topology=i38-60o
NERG_02479	Y
NERG_02455	Y
NERG_02439
NERG_02438
NERG_02437
NERG_02436
NERG_02435
NERG_02413
NERG_02412
NERG_02408		1	Topology=i20-42o
NERG_02389	Y
NERG_02383	Y
NERG_02360		1	Topology=i35-57o
NERG_02281		1	Topology=i17-36o
NERG_02277
NERG_02276	Y
NERG_02271	Y
NERG_02270
NERG_02269		1	Topology=i26-45o
NERG_02268
NERG_02254
NERG_02253	Y
NERG_02248	Y
NERG_02243
NERG_02234	Y
NERG_02233		1	Topology=i44-66o
NERG_02231	Y
NERG_02173	Y
NERG_02172
NERG_02145		1	Topology=i32-54o
NERG_02143	Y
NERG_02109
NERG_02106	Y
NERG_02103
NERG_02102
NERG_02101		1	Topology=i13-35o
NERG_02028		1	Topology=i21-43o
NERG_02027		1	Topology=i21-43o
NERG_02026
NERG_01970	Y
NERG_01934	Y
NERG_01902
NERG_01898		1	Topology=i38-60o
NERG_01895		1	Topology=i13-35o
NERG_01894
NERG_01893
NERG_01890		1	Topology=i5-27o
NERG_01883
NERG_01849	Y
NERG_01818	Y
NERG_01754	Y
NERG_01750		1	Topology=i33-52o
NERG_01748	Y
NERG_01745	Y	1	Topology=i7-26o
NERG_01742
NERG_01679
NERG_01678	Y
NERG_01626	Y
NERG_01625	Y	1	Topology=i7-29o
NERG_01624	Y
NERG_01589		1	Topology=i21-38o
NERG_01493	Y
NERG_01492	Y
NERG_01447
NERG_01446
NERG_01428	Y
NERG_01379	Y
NERG_01312
NERG_01308
NERG_01236	Y
NERG_01214
NERG_01213	Y
NERG_01166
NERG_01165	Y
NERG_01162	Y
NERG_01139
NERG_01138		1	Topology=i36-55o
NERG_01137
NERG_01136		1	Topology=i31-53o
NERG_01125	Y
NERG_01124		1	Topology=i40-62o
NERG_01117
NERG_01116
NERG_01115
NERG_01071	Y
NERG_01060
NERG_01049	Y
NERG_01011
NERG_01010
NERG_01008
NERG_00986	Y
NERG_00972	Y
NERG_00919		1	Topology=i31-53o
NERG_00873		1	Topology=i33-51o
NERG_00868	Y
NERG_00865	Y
NERG_00863	Y
NERG_00856		1	Topology=i39-61o
NERG_00849	Y
NERG_00848	Y
NERG_00833	Y	1	Topology=i13-30o
NERG_00795	Y
NERG_00772		1	Topology=i44-66o
NERG_00771	Y
NERG_00755	Y
NERG_00754	Y
NERG_00682		1	Topology=i13-35o
NERG_00639
NERG_00609	Y
NERG_00608	Y
NERG_00599
NERG_00598
NERG_00594	Y
NERG_00586
NERG_00579
NERG_00564	Y
NERG_00508		1	Topology=i31-53o
NERG_00507
NERG_00505	Y
NERG_00504
NERG_00488	Y	1	Topology=i7-29o
NERG_00476	Y
NERG_00466		1	Topology=i90-112o
NERG_00464	Y
NERG_00451	Y
NERG_00404
NERG_00403
NERG_00401	Y
NERG_00379	Y	1	Topology=i7-29o
NERG_00354
NERG_00353	Y
NERG_00326
NERG_00283	Y	1	Topology=i7-29o
NERG_00265	Y	1	Topology=i7-29o
NERG_00234	Y
NERG_00233		1	Topology=i95-114o
NERG_00232
NERG_00231	Y
NERG_00202		1	Topology=i41-63o
NERG_00182
NERG_00181		1	Topology=i21-43o
NERG_00154
NERG_00145	Y
NERG_00128
NERG_00127	Y
NERG_00094	Y	1	Topology=i7-26o
NERG_00015	Y
NERG_00011	Y
NERG_00004
NERG_00002	Y	1	Topology=i7-24o
NERG_02771
NERG_02767
NERG_02765
NERG_02764	Y
NERG_02763
NERG_02760
NERG_02756	Y
NERG_02753
NERG_02747
NERG_02730
NERG_02728
NERG_02727
NERG_02726
NERG_02723
NERG_02712
NERG_02707
NERG_02706
NERG_02704
NERG_02701
NERG_02683
NERG_02682
NERG_02677
NERG_02630
NERG_02627
NERG_02593
NERG_02589		1	Topology=i13-35o
NERG_02542	Y
NERG_02112
NERG_02111
NERG_02107
NERG_01933		1	Topology=i112-134o
NERG_01901		1	Topology=i54-76o
NERG_01896
NERG_01743
NERG_01154
NERG_01130
NERG_01064
NERG_01063	Y
NERG_01061
NERG_01058
NERG_01055
NERG_01054		1	Topology=i20-39o
NERG_01009
NERG_00587		1	Topology=i25-47o
NERG_00585
NERG_00583
NEQG_02721
NEQG_02708
NEQG_02701
NEQG_02690
NEQG_02687
NEQG_02686	Y
NEQG_02676
NEQG_02675
NEQG_02673
NEQG_02671
NEQG_02669
NEQG_02667
NEQG_02655		2	Topology=o536-558i579-598o
NEQG_02649
NEQG_02647
NEQG_02645
NEQG_02630
NEQG_02629		1	Topology=i13-35o
NEQG_02628
NEQG_02624	Y
NEQG_02568
NEQG_02538
NEQG_02537		1	Topology=i31-53o
NEQG_02535
NEQG_02526	Y
NEQG_02524	Y
NEQG_02521
NEQG_02516	Y
NEQG_02474		1	Topology=i31-48o
NEQG_02464		1	Topology=i21-43o
NEQG_02463
NEQG_02461	Y
NEQG_02436	Y
NEQG_02435
NEQG_02421	Y
NEQG_02369
NEQG_02367
NEQG_02365
NEQG_02334		1	Topology=i29-46o
NEQG_02320		1	Topology=i28-50o
NEQG_02310
NEQG_02309
NEQG_02291	Y
NEQG_02285
NEQG_02284
NEQG_02281
NEQG_02280		1	Topology=i13-35o
NEQG_02279	Y	1	Topology=i25-47o
NEQG_02239
NEQG_02223
NEQG_02216
NEQG_02213	Y
NEQG_02187	Y
NEQG_02172	Y
NEQG_02167	Y
NEQG_02141
NEQG_02140
NEQG_02096
NEQG_02091
NEQG_02090	Y
NEQG_02088		1	Topology=i13-32o
NEQG_02080
NEQG_02079	Y
NEQG_02075	Y
NEQG_02045	Y
NEQG_02008
NEQG_01954
NEQG_01953	Y
NEQG_01952
NEQG_01951
NEQG_01931		1	Topology=i39-56o
NEQG_01818	Y
NEQG_01816		1	Topology=i21-40o
NEQG_01815		1	Topology=i21-39o
NEQG_01814
NEQG_01813
NEQG_01812
NEQG_01811	Y
NEQG_01810	Y
NEQG_01809
NEQG_01808
NEQG_01625
NEQG_01558
NEQG_01532
NEQG_01531
NEQG_01530
NEQG_01506		1	Topology=i7-29o
NEQG_01471
NEQG_01451		1	Topology=i76-95o
NEQG_01245	Y
NEQG_01243
NEQG_01186
NEQG_01178
NEQG_01175	Y
NEQG_01174
NEQG_01142	Y
NEQG_01115
NEQG_01099
NEQG_01093
NEQG_01074
NEQG_01045
NEQG_01000		1	Topology=i12-34o
NEQG_00841	Y
NEQG_00839	Y
NEQG_00836	Y	1	Topology=i9-31o
NEQG_00805
NEQG_00771		1	Topology=i49-66o
NEQG_00689
NEQG_00658		1	Topology=i21-38o
NEQG_00589	Y
NEQG_00586	Y	1	Topology=i12-29o
NEQG_00577		1	Topology=i21-39o
NEQG_00576	Y
NEQG_00575		1	Topology=i13-35o
NEQG_00573		1	Topology=i20-42o
NEQG_00343	Y
NEQG_00260	Y
NEQG_00256	Y
NEQG_00220
NEQG_00189	Y
NEQG_00175	Y
NEQG_00159	Y
NEQG_00117	Y
NEQG_00095
NEQG_00074	Y
NEQG_00072		1	Topology=i31-53o
NEQG_00067	Y
NEQG_02726
NEQG_02723	Y
NEQG_02720
NEQG_02719	Y
NEQG_02717
NEQG_02712
NEQG_02711
NEQG_02709
NEQG_02707
NEQG_02706	Y
NEQG_02703
NEQG_02702
NEQG_02700	Y
NEQG_02693
NEQG_02692	Y
NEQG_02678	Y
NEQG_02677
NEQG_02672
NEQG_02670
NEQG_02668	Y
NEQG_02666
NEQG_02646	Y
NEQG_02643
NEQG_02623
NEQG_02097	Y
NEQG_02077		1	Topology=i21-43o
NEQG_01806
NEQG_01578
NEQG_01559	Y
NEQG_01533
NEQG_01450	Y
NEQG_01185
NEQG_01184
NEQG_01173		1	Topology=i21-43o
NEQG_01097
NEQG_01096
NEQG_00955
NEQG_00840
NEQG_00804	Y
NEQG_00688	Y
NEQG_00578
NEQG_00342	Y
NEQG_00255	Y
